# Supplementary material for: Identify potent SARS-CoV-2 main protease inhibitors via accelerated free energy perturbation-based virtual screening of existing drugs
Source: Proc Natl Acad Sci U S A. 2020 Oct 13;117(44):27381–7. doi: 10.1073/pnas.2010470117 (PMC7959488; doi:10.1073/pnas.2010470117)
Supplement: Supplementary File [file pnas.2010470117.sd01.txt]

Molecule
  DSViewer          3D                             0

 31 32  0  0  0  0  0  0  0  0999 V2000
    2.4980   -1.4757   -0.1625 C   0  0
    1.2187   -0.6770   -0.1139 C   0  0
    1.2188    0.7186   -0.1572 C   0  0
    0.0104    1.4014   -0.1152 C   0  0
   -1.1927    0.7133   -0.0229 C   0  0
   -2.4692    1.4874   -0.0175 C   0  0
   -3.6157    0.6188   -0.5506 C   0  0
   -3.6894   -0.6413    0.3060 C   0  0  2  0  0  0
   -2.4409   -1.4667    0.1366 O   0  0
   -1.1939   -0.6772    0.0352 C   0  0
    0.0122   -1.3624   -0.0209 C   0  0
    0.0072   -2.8630    0.0310 C   0  0
   -4.9002   -1.4926   -0.1168 C   0  0
   -3.8528   -0.2380    1.7882 C   0  0
   -5.1577    0.5627    1.9704 C   0  0
   -5.2939    0.9837    3.4405 C   0  0
   -6.5770    1.8114    3.6201 C   0  0
   -7.7986    0.9648    3.2131 C   0  0
   -6.7059    2.2268    5.0948 C   0  0
   -7.9880    3.0521    5.2876 C   0  0
   -8.1176    3.4487    6.7674 C   0  0
   -9.4129    4.2516    6.9721 C   0  0
  -10.6219    3.3877    6.5636 C   0  0
   -9.5386    4.6423    8.4548 C   0  0
  -10.8357    5.4408    8.6664 C   0  0
  -10.9634    5.8246   10.1505 C   0  0
  -12.2651    6.6176   10.3656 C   0  0
  -12.3941    6.9972   11.8518 C   0  0
  -12.2374    7.8975    9.5089 C   0  0
    0.0070    2.9008   -0.1858 C   0  0
    2.4636    1.5218   -0.2566 O   0  0
  1  2  1  0  0  0
  2  3  2  0  0  0
  3  4  1  0  0  0
  4  5  2  0  0  0
  5  6  1  0  0  0
  6  7  1  0  0  0
  7  8  1  0  0  0
  8  9  1  0  0  0
  9 10  1  0  0  0
  5 10  1  0  0  0
 10 11  2  0  0  0
  2 11  1  0  0  0
 11 12  1  0  0  0
  8 13  1  0  0  0
  8 14  1  0  0  0
 14 15  1  0  0  0
 15 16  1  0  0  0
 16 17  1  0  0  0
 17 18  1  0  0  0
 17 19  1  0  0  0
 19 20  1  0  0  0
 20 21  1  0  0  0
 21 22  1  0  0  0
 22 23  1  0  0  0
 22 24  1  0  0  0
 24 25  1  0  0  0
 25 26  1  0  0  0
 26 27  1  0  0  0
 27 28  1  0  0  0
 27 29  1  0  0  0
  4 30  1  0  0  0
  3 31  1  0  0  0
M  END
> <MOLENAME>
DL--TOCOPHEROL

> <cas#>
10191-41-0

> <Smiles>
Cc1c(C)c(c2c(C)c1O)O[C@](CCCC(CCCC(CCCC(C)C)C)C)(C)CC2

$$$$
Molecule
  SciTegic08252015313D

  6  5  0  0  0  0            999 V2000
    1.3267    1.8479    1.0605 C   0  0
    1.3384    0.7930   -0.0597 C   0  0
    0.1759   -0.1687    0.1143 N   0  3
    2.6424    0.0438   -0.0289 C   0  0
    2.7175   -1.3361   -0.5122 O   0  5
    3.7081    0.6258    0.4259 O   0  0
  1  2  1  0
  2  3  1  0
  2  4  1  0
  4  5  1  0
  4  6  2  0
M  CHG  2   3   1   5  -1
M  END
> <Name>
Molecule

> <MOLENAME>
ALANINE

> <cas#>
56-41-7

> <Smiles>
CC(C(=O)[O-])[NH3+]

$$$$
Molecule
  SciTegic08252015313D

 32 34  0  0  0  0            999 V2000
    5.5960    3.2691    1.6847 C   0  0
    4.7339    2.1273    2.2493 C   0  0
    4.6691    1.0194    1.2475 O   0  0
    3.8403   -0.0608    1.7667 C   0  0
    3.2916    0.0405    2.9370 O   0  0
    3.6133   -1.2820    0.9333 C   0  0
    4.9589   -1.9789    0.7619 C   0  0
    5.4650   -2.3859    2.1522 C   0  0
    6.8066   -3.0259    2.0301 C   0  0
    7.4421   -3.0731    0.7913 C   0  0
    8.6921   -3.6634    0.6785 C   0  0
    9.3083   -4.2075    1.8012 C   0  0
    8.6734   -4.1607    3.0348 C   0  0
    7.4197   -3.5676    3.1485 C   0  0
    3.0293   -0.9497   -0.4600 N   0  0
    1.5700   -0.4135   -0.4147 C   0  0
    1.4823    0.9563    0.3073 C   0  0
    0.0190    1.8707   -0.1160 S   0  0
   -1.4682    0.9869    0.2684 C   0  0
   -2.6216    1.8002   -0.2194 C   0  0
   -2.5762    3.1713   -0.4330 C   0  0
   -3.8020    3.6422   -0.9034 C   0  0
   -4.7502    2.6291   -1.0410 C   0  0
   -4.1067    1.1645   -0.5922 S   0  0
   -1.5018   -0.3457   -0.4635 C   0  0
   -0.7662   -1.4067    0.2460 N   0  0
   -1.4814   -2.5878    0.8896 C   0  0
   -2.9901   -2.4990    1.2162 C   0  0
   -3.4073   -3.0814    2.2973 O   0  0
   -4.0117   -1.8961    0.3307 O   0  5
    0.6792   -1.4713    0.2322 C   0  0
    1.2219   -2.5427    0.7200 O   0  0
  1  2  1  0
  2  3  1  0
  3  4  1  0
  4  5  2  0
  4  6  1  0
  6  7  1  0
  7  8  1  0
  8  9  1  0
  9 10  4  0
 10 11  4  0
 11 12  4  0
 12 13  4  0
 13 14  4  0
  9 14  4  0
  6 15  1  0
 15 16  1  0
 16 17  1  0
 17 18  1  0
 18 19  1  0
 19 20  1  0
 20 21  4  0
 21 22  4  0
 22 23  4  0
 23 24  4  0
 20 24  4  0
 19 25  1  0
 25 26  1  0
 26 27  1  0
 27 28  1  0
 28 29  2  0
 28 30  1  0
 26 31  1  0
 16 31  1  0
 31 32  2  0
M  CHG  1  30  -1
M  END
> <Name>
Molecule

> <MOLENAME>
TEMOCAPIL

> <cas#>
111902-57-9

> <Smiles>
CCOC(C(NC1C(=O)N(CC([O-])=O)CC(c2:s:c:c:c:2)SC1)CCc3:c:c:c:c:c:3)=O

$$$$
Molecule
  SciTegic08252015313D

 21 23  0  0  0  0            999 V2000
    2.5270   -3.2144   -1.5975 C   0  0
    2.7406   -2.8438   -0.1038 C   0  0
    2.7120   -1.3015    0.0999 C   0  0
    3.7804   -0.7033   -0.8000 C   0  0
    3.4417    0.0936   -1.8894 C   0  0
    4.4384    0.6354   -2.6918 C   0  0
    5.7750    0.3843   -2.4062 C   0  0
    6.1152   -0.4138   -1.3210 C   0  0
    5.1182   -0.9588   -0.5216 C   0  0
    1.3116   -0.5815   -0.0063 C   0  0
    1.2205    0.7583    0.1294 C   0  0
    2.3846    1.6411    0.4106 O   0  5
   -0.0635    1.4287    0.0233 C   0  0
   -0.0906    2.8145    0.1409 C   0  0
   -1.2912    3.5057    0.0498 C   0  0
   -2.4742    2.8089   -0.1565 C   0  0
   -2.4484    1.4252   -0.2716 C   0  0
   -1.2454    0.7323   -0.1850 C   0  0
   -1.2743   -0.7135   -0.3056 O   0  0
    0.0334   -1.3640   -0.2092 C   0  0
    0.0348   -2.6571   -0.2645 O   0  0
  1  2  1  0
  2  3  1  0
  3  4  1  0
  4  5  4  0
  5  6  4  0
  6  7  4  0
  7  8  4  0
  8  9  4  0
  4  9  4  0
  3 10  1  0
 10 11  4  0
 11 12  1  0
 11 13  4  0
 13 14  4  0
 14 15  4  0
 15 16  4  0
 16 17  4  0
 17 18  4  0
 13 18  4  0
 18 19  4  0
 19 20  4  0
 10 20  4  0
 20 21  2  0
M  CHG  1  12  -1
M  END
> <Name>
Molecule

> <MOLENAME>
PHENPROCOUMON

> <cas#>
435-97-2

> <Smiles>
CCC(c(:c(=O):o:c(:c12):c:c:c:c:1):c:2[O-])c3:c:c:c:c:c:3

$$$$
Molecule
  SciTegic08252015313D

 78 81  0  0  0  0            999 V2000
    1.4010    2.2211    0.1297 C   0  0
    1.2965    0.7242    0.0772 C   0  0
    0.1624    0.1619   -0.2046 O   0  0
    2.4738   -0.0982    0.3440 O   0  5
    9.2448    3.7030   -7.5893 C   0  0
   10.0024    3.5128   -6.2651 C   0  0
    9.8920    4.7929   -5.4231 C   0  0
   10.6513    4.6057   -4.1007 C   0  0
   10.5238    5.8780   -3.2697 C   0  0
   11.1201    7.0274   -4.0285 N   0  0
   10.3690    8.2532   -4.3195 C   0  0
    8.9459    8.4436   -3.8624 C   0  0
   10.9450    9.1998   -4.9929 O   0  0
   11.2518    5.6870   -1.9697 C   0  0
   10.7915    4.8445   -1.0974 O   0  0
   12.3787    6.5408   -1.6464 N   0  0
   12.7324    6.7931   -0.2273 C   0  0
   11.4291    7.2087    0.5041 C   0  0
   10.8972    8.4161   -0.2587 C   0  0
   11.7017    9.0526   -1.0523 O   0  0
    9.5113    8.8742   -0.1744 N   0  0
    8.4766    8.1900    0.6516 C   0  0
    8.0789    6.8461    0.0177 C   0  0
    6.6924    6.4041    0.5393 C   0  0
    6.4276    4.9933    0.0157 C   0  0
    7.0169    3.9636    0.9953 C   0  0
    6.2255    3.9516    2.2696 C   0  0
    6.8283    4.1407    3.4012 O   0  0
    4.7757    3.7303    2.2425 O   0  5
    6.9661    2.6646    0.3346 N   0  0
    8.0536    1.7522    0.6106 C   0  0
    8.5540    1.6943    1.8053 O   0  0
    8.8338    1.2358   -0.5480 C   0  0
    7.8740    0.7279   -1.6414 C   0  0
    8.6535    0.4979   -2.8984 C   0  0
    9.8785    1.0943   -3.2041 C   0  0
   10.2162    0.6655   -4.4681 N   0  0
    9.2383   -0.1663   -4.9396 C   0  0
    9.1550   -0.8168   -6.1568 C   0  0
    8.0300   -1.6135   -6.3621 C   0  0
    7.0434   -1.7392   -5.3780 C   0  0
    7.1441   -1.0687   -4.1591 C   0  0
    8.2692   -0.2816   -3.9768 C   0  0
    9.7162    0.1163   -0.1810 N   0  0
   11.1681    0.2591   -0.0696 C   0  0
   11.7228    1.4038    0.1479 O   0  0
   11.9123   -1.0335   -0.1388 C   0  0
   11.8645   -1.7294    1.2397 C   0  0
   11.9329   -3.2432    0.9524 C   0  0
   11.4441   -4.0930    2.1447 C   0  0
   10.9678   -5.3843    1.5678 N   0  0
   10.5421   -6.5021    2.3949 C   0  0
   10.0468   -7.5693    1.8100 N   0  3
   10.6483   -6.4709    3.8380 N   0  0
   13.3058   -1.1954   -0.8355 N   0  0
   14.3550   -0.1783   -1.3329 C   0  0
   15.3512   -0.7063   -1.9724 O   0  0
   14.4903    1.3386   -1.0458 C   0  0
   13.4492    2.2024   -1.7788 C   0  0
   13.8765    2.4378   -3.2004 C   0  0
   15.1721    2.8626   -3.4748 C   0  0
   15.5594    3.1406   -4.7791 C   0  0
   14.6433    3.0097   -5.8147 C   0  0
   13.3464    2.5934   -5.5422 C   0  0
   12.9657    2.3087   -4.2366 C   0  0
   14.5428    1.5747    0.3879 N   0  0
   15.3046    2.7187    0.9360 C   0  0
   15.9025    2.5200    2.0687 O   0  0
   15.6060    4.0707    0.2485 C   0  0
   16.2010    4.8547    1.4610 C   0  0
   16.9285    6.1436    1.2049 C   0  0
   17.1450    6.7596   -0.0192 C   0  0
   17.9144    7.8572    0.2806 N   0  0
   18.1767    7.9192    1.6261 C   0  0
   17.5523    6.8446    2.2064 N   0  0
   14.4001    4.8039   -0.3760 N   0  0
   13.4547    5.6083    0.4293 C   0  0
   13.3875    5.4589    1.7152 O   0  0
  1  2  1  0
  2  3  2  0
  2  4  1  0
  5  6  1  0
  6  7  1  0
  7  8  1  0
  8  9  1  0
  9 10  1  0
 10 11  1  0
 11 12  1  0
 11 13  2  0
  9 14  1  0
 14 15  2  0
 14 16  1  0
 17 16  1  0
 17 18  1  0
 18 19  1  0
 19 20  2  0
 19 21  1  0
 21 22  1  0
 22 23  1  0
 23 24  1  0
 24 25  1  0
 25 26  1  0
 26 27  1  0
 27 28  2  0
 27 29  1  0
 26 30  1  0
 30 31  1  0
 31 32  2  0
 31 33  1  0
 33 34  1  0
 34 35  1  0
 35 36  4  0
 36 37  4  0
 37 38  4  0
 38 39  4  0
 39 40  4  0
 40 41  4  0
 41 42  4  0
 42 43  4  0
 35 43  4  0
 38 43  4  0
 33 44  1  0
 44 45  1  0
 45 46  2  0
 45 47  1  0
 47 48  1  0
 48 49  1  0
 49 50  1  0
 50 51  1  0
 51 52  1  0
 52 53  2  0
 52 54  1  0
 47 55  1  0
 55 56  1  0
 56 57  2  0
 56 58  1  0
 58 59  1  0
 59 60  1  0
 60 61  4  0
 61 62  4  0
 62 63  4  0
 63 64  4  0
 64 65  4  0
 60 65  4  0
 58 66  1  0
 66 67  1  0
 67 68  2  0
 67 69  1  0
 69 70  1  0
 70 71  1  0
 71 72  4  0
 72 73  4  0
 73 74  4  0
 74 75  4  0
 71 75  4  0
 69 76  1  0
 76 77  1  0
 17 77  1  0
 77 78  2  0
M  CHG  3   4  -1  29  -1  53   1
M  END
> <Name>
Molecule

> <MOLENAME>
BREMELANOTIDE

> <cas#>
1607799-13-2

> <Smiles>
CC([O-])=O.CCCCC(C(NC1C(=O)NC(Cc2:n:c:[nH]:c:2)C(=O)NC(Cc3:c:c:c:c:c:3)C(=O)NC(CCCNC(N)=[NH2+])C(=O)NC(Cc4:c(:c5:[nH]:c:4):c:c:c:c:5)C(=O)NC(C([O-])=O)CCCCNC(=O)C1)=O)NC(=O)C

$$$$
Molecule
  SciTegic08252015313D

 32 35  0  0  0  0            999 V2000
    3.6251   -0.4773    0.0162 C   0  0
    2.4864   -1.4543    0.0203 O   0  0
    1.2114   -0.7355    0.0238 C   0  0
    1.1850    0.6529    0.0250 C   0  0
   -0.0301    1.3286    0.0215 C   0  0
   -0.0536    3.1985    0.0040 Br  0  0
   -1.2279    0.6231    0.0218 C   0  0
   -2.5444    1.4184   -0.0074 C   0  0
   -3.8331    0.6777    0.4450 N   0  3
   -4.1542   -0.5015   -0.4733 C   0  0
   -4.1661   -0.0150   -1.9239 C   0  0
   -4.2886   -1.1778   -2.8499 O   0  0
   -4.0244   -0.6654   -4.2179 C   0  0
   -3.8689   -1.8039   -5.2195 C   0  0
   -3.3971   -1.2459   -6.5886 C   0  0
   -4.4140   -0.2669   -7.1329 C   0  0
   -3.8135    0.4856   -8.3181 C   0  0
   -2.2978    0.8399   -8.1011 C   0  0
   -1.4630   -0.4776   -7.9998 C   0  0
   -1.9616   -0.6032   -6.5181 C   0  0
   -1.8797    0.9813   -6.6134 C   0  0
   -0.3878    1.3905   -6.5497 C   0  0
   -2.6958    1.9337   -5.6825 C   0  0
   -4.9868    1.6679    0.3727 C   0  0
   -6.2899    0.9838    0.8336 C   0  0
   -6.1322    0.5006    2.2453 O   0  0
   -5.0018   -0.4850    2.3224 C   0  0
   -3.6935    0.1967    1.8823 C   0  0
   -1.1917   -0.7680    0.0247 C   0  0
    0.0179   -1.4470    0.0237 C   0  0
    0.0386   -2.9089    0.0207 O   0  0
   -1.3679   -3.4352    0.0171 C   0  0
  1  2  1  0
  2  3  1  0
  3  4  4  0
  4  5  4  0
  5  6  1  0
  5  7  4  0
  7  8  1  0
  8  9  1  0
  9 10  1  0
 10 11  1  0
 11 12  1  0
 12 13  1  0
 13 14  1  0
 14 15  1  0
 15 16  1  0
 16 17  1  0
 17 18  1  0
 18 19  1  0
 19 20  1  0
 15 20  1  0
 20 21  1  0
 18 21  1  0
 21 22  1  0
 21 23  1  0
  9 24  1  0
 24 25  1  0
 25 26  1  0
 26 27  1  0
 27 28  1  0
  9 28  1  0
  7 29  4  0
 29 30  4  0
  3 30  4  0
 30 31  1  0
 31 32  1  0
M  CHG  1   9   1
M  END
> <Name>
Molecule

> <MOLENAME>
PINAVERIUM BROMIDE

> <cas#>
53251-94-8

> <Smiles>
COc1:c(OC):c:c(C[N+]2(CCOCC2)CCOCCC3C(C(C)(C)C4CC3)C4):c(Br):c:1

$$$$
Molecule
  SciTegic08252015313D

 69 71  0  0  0  0            999 V2000
    0.8631    1.6390    4.5890 C   0  0
    1.1532    2.7009    3.5101 C   0  0
    2.1378    2.1219    2.4845 C   0  0
    3.4430    1.7657    3.2330 C   0  0
    2.3833    3.1874    1.3558 C   0  0
    1.0984    3.6050    0.7352 N   0  0
    0.3781    2.6090   -0.0447 C   0  0
    0.6320    1.3621    0.1772 O   0  0
   -0.2962    2.9442   -1.3417 C   0  0
    0.0097    4.3882   -1.7957 C   0  0
   -0.1558    4.5035   -3.2915 C   0  0
   -0.6682    3.4435   -4.0280 C   0  0
   -0.7192    3.5101   -5.4140 C   0  0
   -0.2341    4.6323   -6.0694 C   0  0
   -0.2524    4.6898   -7.5300 O   0  0
   -0.8299    3.4160   -8.0788 C   0  0
    0.2757    5.6994   -5.3359 C   0  0
    0.3100    5.6374   -3.9488 C   0  0
   -1.7768    2.6353   -1.3759 N   0  0
   -2.3481    1.5953   -0.5355 C   0  0
   -1.7226    1.1570    0.5106 O   0  0
   -3.5990    0.8911   -0.9539 C   0  0
   -3.3193   -0.5786   -0.6192 C   0  0
   -4.4841   -1.5312   -0.8923 C   0  0
   -4.1116   -3.1119   -0.0893 S   0  0
   -2.4122   -3.6096   -0.4325 C   0  0
   -1.4194   -3.0773    0.6481 C   0  0
   -1.7176   -3.6890    2.0198 C   0  0
   -2.8010   -4.3817    2.1866 O   0  0
   -0.8984   -3.3597    3.1865 N   0  0
    0.4441   -2.7343    3.0859 C   0  0
    0.7997   -2.4844    4.5731 C   0  0
    0.0355   -3.6156    5.2947 C   0  0
   -1.3382   -3.6133    4.5848 C   0  0
   -2.2952   -2.4729    5.0136 C   0  0
   -3.5677   -2.7109    4.9344 O   0  0
   -1.8044   -1.1081    5.4122 N   0  0
   -2.6629    0.1615    5.3793 C   0  0
   -4.1317    0.0017    4.9143 C   0  0
   -4.2389    0.1801    3.3847 C   0  0
   -5.6920   -0.0234    2.9305 C   0  0
   -3.3318   -0.7736    2.6452 C   0  0
   -2.6579    0.8407    6.7076 C   0  0
   -1.8805    0.4292    7.6596 O   0  0
   -3.4316    2.0584    6.8535 N   0  0
   -3.2928    2.9101    8.0496 C   0  0
   -4.4521    3.8700    8.0974 C   0  0
   -5.7030    3.5334    7.4494 N   0  0
   -4.3371    4.9945    8.7324 O   0  0
   -0.0311   -3.3268    0.1676 N   0  0
    0.7696   -2.1547   -0.1981 C   0  0
    0.3512   -0.9901    0.1777 O   0  0
    1.9677   -2.2250   -1.1332 C   0  0
    2.0235   -3.5418   -1.9072 C   0  0
    0.9183   -3.6491   -2.9255 C   0  0
    0.0639   -2.5154   -3.2600 N   0  0
    0.7946   -4.7504   -3.5966 O   0  0
    3.2539   -2.0750   -0.4276 N   0  0
    4.0795   -0.8877   -0.6538 C   0  0
    5.3408   -0.9360   -0.3593 O   0  0
    3.4667    0.4473   -1.0183 C   0  0
    3.9708    1.0163   -2.3718 C   0  0
    3.3905    0.1489   -3.5145 C   0  0
    3.4889    0.8202   -4.8740 C   0  0
    4.4541    1.8686   -5.1473 N   0  0
    2.6696    0.4603   -5.8133 O   0  0
    3.7537    1.3379    0.1202 N   0  0
    3.1727    2.6699    0.1485 C   0  0
    3.0063    3.3005   -0.9717 O   0  0
  1  2  1  0
  2  3  1  0
  3  4  1  0
  5  3  1  0
  5  6  1  0
  6  7  1  0
  7  8  2  0
  7  9  1  0
  9 10  1  0
 10 11  1  0
 11 12  4  0
 12 13  4  0
 13 14  4  0
 14 15  1  0
 15 16  1  0
 14 17  4  0
 17 18  4  0
 11 18  4  0
  9 19  1  0
 19 20  1  0
 20 21  2  0
 20 22  1  0
 22 23  1  0
 23 24  1  0
 24 25  1  0
 25 26  1  0
 26 27  1  0
 27 28  1  0
 28 29  2  0
 28 30  1  0
 30 31  1  0
 31 32  1  0
 32 33  1  0
 33 34  1  0
 30 34  1  0
 34 35  1  0
 35 36  2  0
 35 37  1  0
 38 37  1  0
 38 39  1  0
 39 40  1  0
 40 41  1  0
 40 42  1  0
 38 43  1  0
 43 44  2  0
 43 45  1  0
 45 46  1  0
 46 47  1  0
 47 48  1  0
 47 49  2  0
 27 50  1  0
 50 51  1  0
 51 52  2  0
 51 53  1  0
 53 54  1  0
 54 55  1  0
 55 56  1  0
 55 57  2  0
 53 58  1  0
 58 59  1  0
 59 60  2  0
 59 61  1  0
 61 62  1  0
 62 63  1  0
 63 64  1  0
 64 65  1  0
 64 66  2  0
 61 67  1  0
 67 68  1  0
  5 68  1  0
 68 69  2  0
M  END
> <Name>
Molecule

> <MOLENAME>
CARBETOCIN

> <cas#>
37025-55-1

> <Smiles>
CCC(C1C(=O)NC(CCC(=O)N)C(=O)NC(CC(=O)N)C(=O)NC(C(N2C(C(NC(C(NCC(=O)N)=O)CC(C)C)=O)CCC2)=O)CSCCCC(=O)NC(Cc3:c:c:c(OC):c:c:3)C(=O)N1)C

$$$$
Molecule
  SciTegic08252015313D

 33 35  0  0  0  0            999 V2000
    2.4433   -1.5022   -0.3672 C   0  0
    1.2698   -0.7352    0.2326 N   0  0
    1.2807    0.7410   -0.2031 C   0  0
    0.0212    1.4607    0.3177 C   0  0
    0.0619    2.8893   -0.1502 N   0  0
    1.1519    3.6090    0.6146 C   0  0
    1.2737    5.0396    0.1324 N   0  0
    2.4576    2.9163    0.5132 N   0  0
    2.5334    1.5036    0.2139 C   0  0
    3.6975    0.9327    0.2275 O   0  0
   -1.2109    0.7804   -0.2351 N   0  3
   -1.2447   -0.6540    0.2445 C   0  0
   -0.0040   -1.3834   -0.2851 C   0  0
   -0.0407   -2.8574    0.1291 C   0  0
   -0.0238   -3.0021    1.6407 N   0  0
   -0.0617   -4.3581    2.2080 C   0  0
   -0.1090   -5.4440    1.3422 C   0  0
   -0.1485   -6.7338    1.8479 C   0  0
   -0.1425   -6.9401    3.2226 C   0  0
   -0.1958   -8.2999    3.7509 C   0  0
   -0.2330   -8.4901    5.0330 O   0  0
   -0.2105   -9.4359    2.8518 N   0  0
   -0.3476  -10.7973    3.4021 C   0  0
   -0.3251  -11.8085    2.2462 C   0  0
   -0.4706  -13.2234    2.8360 C   0  0
   -0.4636  -14.2424    1.7368 C   0  0
   -0.5356  -15.5045    2.0257 O   0  0
   -0.3793  -13.8258    0.3776 O   0  5
   -1.6694  -10.8922    4.0987 C   0  0
   -2.7668  -10.7659    3.4196 O   0  0
   -1.7208  -11.1017    5.5047 O   0  5
   -0.0947   -5.8551    4.0888 C   0  0
   -0.0521   -4.5598    3.5819 C   0  0
  1  2  1  0
  2  3  1  0
  3  4  4  0
  4  5  4  0
  5  6  4  0
  6  7  1  0
  6  8  4  0
  8  9  4  0
  3  9  4  0
  9 10  2  0
  4 11  1  0
 11 12  1  0
 12 13  1  0
  2 13  1  0
 13 14  1  0
 14 15  1  0
 15 16  1  0
 16 17  4  0
 17 18  4  0
 18 19  4  0
 19 20  1  0
 20 21  2  0
 20 22  1  0
 22 23  1  0
 23 24  1  0
 24 25  1  0
 25 26  1  0
 26 27  2  0
 26 28  1  0
 23 29  1  0
 29 30  2  0
 29 31  1  0
 19 32  4  0
 32 33  4  0
 16 33  4  0
M  CHG  3  11   1  28  -1  31  -1
M  END
> <Name>
Molecule

> <MOLENAME>
LEVOMEFOLATE CALCIUM

> <cas#>
151533-22-1

> <Smiles>
CN1C(CNc2:c:c:c(C(NC(C([O-])=O)CCC([O-])=O)=O):c:c:2)C[NH2+]c3:c1:c(=O):[nH]:c(N):[nH]:3

$$$$
Molecule
  SciTegic08252015313D

 35 39  0  0  0  0            999 V2000
    5.8892   -2.0184   -5.8519 C   0  0
    4.9946   -2.1991   -4.8833 C   0  0
    5.3680   -1.9592   -3.4910 C   0  0
    6.5688   -1.5673   -3.1990 O   0  0
    4.4010   -2.1597   -2.4433 N   0  0
    3.0331   -2.6187   -2.7736 C   0  0
    2.0083   -1.7291   -2.0523 C   0  0
    2.3248   -1.6991   -0.5452 C   0  0
    1.2775   -0.8380    0.1746 C   0  0
    1.2956    0.6153   -0.3677 C   0  0
    0.1864    1.4544    0.3229 C   0  0
   -1.1630    0.8190    0.0267 N   0  0
   -1.1990   -0.6487   -0.0816 C   0  0
   -2.2860   -1.5010   -0.2254 C   0  0
   -3.7232   -1.0705   -0.3166 C   0  0
   -4.0751    0.2723   -0.7193 N   0  0
   -4.6862   -1.8855   -0.0332 O   0  0
   -1.7524   -2.7960   -0.2376 C   0  0
   -2.4429   -4.1054   -0.3887 C   0  0
   -3.8046   -4.2115   -0.6343 C   0  0
   -4.4032   -5.4569   -0.7673 C   0  0
   -3.6520   -6.6225   -0.6657 C   0  0
   -4.2353   -8.0071   -0.7900 O   0  0
   -5.7128   -8.1956   -1.0332 C   0  0
   -6.6165   -7.1444   -1.1574 C   0  0
   -7.9666   -7.3875   -1.3784 C   0  0
   -8.4293   -8.6929   -1.4767 C   0  0
   -7.5365   -9.7496   -1.3539 C   0  0
   -6.1871   -9.4991   -1.1340 C   0  0
   -2.2858   -6.5131   -0.4331 C   0  0
   -1.6862   -5.2663   -0.2960 C   0  0
   -0.3830   -2.7210   -0.1079 N   0  3
   -0.0686   -1.4072   -0.0215 N   0  0
    3.7191   -1.0775   -0.3380 C   0  0
    4.7816   -1.9489   -1.0284 C   0  0
  1  2  2  0
  2  3  1  0
  3  4  2  0
  3  5  1  0
  5  6  1  0
  6  7  1  0
  7  8  1  0
  8  9  1  0
  9 10  1  0
 10 11  1  0
 11 12  1  0
 12 13  1  0
 13 14  4  0
 14 15  1  0
 15 16  1  0
 15 17  2  0
 14 18  4  0
 18 19  1  0
 19 20  4  0
 20 21  4  0
 21 22  4  0
 22 23  1  0
 23 24  1  0
 24 25  4  0
 25 26  4  0
 26 27  4  0
 27 28  4  0
 28 29  4  0
 24 29  4  0
 22 30  4  0
 30 31  4  0
 19 31  4  0
 18 32  4  0
 32 33  4  0
 13 33  4  0
  9 33  1  0
  8 34  1  0
 34 35  1  0
  5 35  1  0
M  CHG  1  32   1
M  END
> <Name>
Molecule

> <MOLENAME>
ZANUBRUTINIB

> <cas#>
1691249-45-2

> <Smiles>
C=CC(N1CCC(C2n(:c3NCC2):[nH+]:c(c4:c:c:c(Oc5:c:c:c:c:c:5):c:c:4):c:3C(=O)N)CC1)=O

$$$$
Molecule
  SciTegic08252015313D

 14 14  0  0  1  0            999 V2000
    6.7888   -2.4517    0.0178 N   0  0
    6.9832   -1.0031    0.0377 C   0  0
    8.1758   -0.5355   -0.1634 O   0  0
    5.8765   -0.0437    0.2957 O   0  0
    4.5345   -0.6999    0.4819 C   0  0
    3.9898   -1.1472   -0.8973 C   0  0  2  0  0  0
    3.8753    0.0537   -1.8218 N   0  3
    2.6028   -1.8475   -0.7608 C   0  0
    1.4654   -0.9471   -0.2790 C   0  0
    1.6483    0.4131   -0.0436 C   0  0
    0.5854    1.2036    0.3743 C   0  0
   -0.6726    0.6402    0.5504 C   0  0
   -0.8624   -0.7146    0.3112 C   0  0
    0.2052   -1.5044   -0.1005 C   0  0
  1  2  1  0
  2  3  2  0
  2  4  1  0
  4  5  1  0
  5  6  1  0
  6  7  1  0
  6  8  1  0
  8  9  1  0
  9 10  4  0
 10 11  4  0
 11 12  4  0
 12 13  4  0
 13 14  4  0
  9 14  4  0
M  CHG  1   7   1
M  END
> <Name>
Molecule

> <MOLENAME>
SOLRIAMFETOL

> <cas#>
178429-62-4

> <Smiles>
NC(OC[C@@H](Cc1:c:c:c:c:c:1)[NH3+])=O

$$$$
Molecule
  SciTegic08252015313D

 33 34  0  0  0  0            999 V2000
    0.1361   -0.0407    0.0309 C   0  0
    1.3781    0.8317    0.0060 N   0  3
    2.6093   -0.0496   -0.0035 C   0  0
    3.8701    0.8319   -0.0285 C   0  0
    3.8268    1.6609   -1.2727 O   0  0
    5.1492   -0.0607    0.0017 C   0  0
    5.1172   -0.8999    1.2513 O   0  0
    6.4593    0.8058    0.0117 C   0  0
    6.5498    1.6865   -1.2079 O   0  0
    7.7287   -0.0907    0.0117 C   0  0
    7.8231   -0.9669    1.2334 O   0  0
    8.9541    0.8234   -0.0106 C   0  0
   10.1759   -0.0297   -0.0158 O   0  0
   23.9461   -0.2835    0.1028 O   0  0
   22.8183   -0.9211    0.1450 C   0  0
   22.7994   -2.3727    0.3026 O   0  5
   21.5625   -0.1922    0.0595 C   0  0
   21.5693    1.2039   -0.0164 C   0  0
   20.3798    1.9280   -0.0698 C   0  0
   19.2002    1.2005   -0.0449 C   0  0
   17.9105    1.6509   -0.0690 N   0  0
   17.1500    0.5020   -0.0225 C   0  0
   15.7018    0.4849   -0.0164 C   0  0
   14.9949    1.6803   -0.0171 C   0  0
   13.6065    1.6610   -0.0062 C   0  0
   12.7217    3.1362   -0.0014 Cl  0  0
   12.9321    0.4472    0.0029 C   0  0
   13.6386   -0.7484    0.0018 C   0  0
   12.7940   -2.2481    0.0092 Cl  0  0
   15.0270   -0.7299   -0.0061 C   0  0
   17.9199   -0.6172    0.0248 O   0  0
   19.1952   -0.1706    0.0193 C   0  0
   20.3650   -0.9047    0.0750 C   0  0
  1  2  1  0
  2  3  1  0
  3  4  1  0
  4  5  1  0
  4  6  1  0
  6  7  1  0
  6  8  1  0
  8  9  1  0
  8 10  1  0
 10 11  1  0
 10 12  1  0
 12 13  1  0
 14 15  2  0
 15 16  1  0
 15 17  1  0
 17 18  4  0
 18 19  4  0
 19 20  4  0
 20 21  4  0
 21 22  4  0
 22 23  1  0
 23 24  4  0
 24 25  4  0
 25 26  1  0
 25 27  4  0
 27 28  4  0
 28 29  1  0
 28 30  4  0
 23 30  4  0
 22 31  4  0
 31 32  4  0
 20 32  4  0
 32 33  4  0
 17 33  4  0
M  CHG  2   2   1  16  -1
M  END
> <Name>
Molecule

> <MOLENAME>
TAFAMIDIS MEGLUMINE

> <cas#>
951395-08-7

> <Smiles>
C[NH2+]CC(C(C(C(CO)O)O)O)O.O=C(c1:c:c(:c2:c:c:1):o:c(c3:c:c(Cl):c:c(Cl):c:3):n:2)[O-]

$$$$
Molecule
  SciTegic08252015313D

 25 27  0  0  0  0            999 V2000
    3.1310    3.2724    0.7097 C   0  0
    3.8121    1.8945    0.8061 C   0  0
    3.9265    1.4805    2.2848 C   0  0
    5.1635    1.9734    0.1963 N   0  0
    5.7838    3.1680    0.0460 N   0  0
    7.1054    2.9335   -0.2426 C   0  0
    7.3011    1.5584   -0.2802 C   0  0
    6.0731    0.9607   -0.0285 C   0  0
    5.9558   -0.5567   -0.0026 C   0  0
    7.1359   -1.2209    0.2240 N   0  0
    7.2035   -2.5895    0.2749 C   0  0
    6.0588   -3.3451    0.0758 C   0  0
    4.8615   -2.7004   -0.1973 C   0  0
    4.7970   -1.3128   -0.2369 C   0  0
    3.4899   -0.7101   -0.6070 C   0  0
    2.3808   -1.6923   -0.3709 O   0  0
    1.1095   -0.9703   -0.3864 C   0  0
    1.1045    0.4062   -0.5738 C   0  0
   -0.0934    1.1081   -0.5700 C   0  0
   -1.2898    0.4302   -0.3766 C   0  0
   -1.2888   -0.9472   -0.1933 C   0  0
   -2.5558   -1.6434    0.0025 O   0  0
   -0.0880   -1.6506   -0.1988 C   0  0
   -0.0736   -3.1050   -0.0109 C   0  0
   -1.1806   -3.7624    0.1429 O   0  0
  1  2  1  0
  2  3  1  0
  2  4  1  0
  4  5  4  0
  5  6  4  0
  6  7  4  0
  7  8  4  0
  4  8  4  0
  8  9  1  0
  9 10  4  0
 10 11  4  0
 11 12  4  0
 12 13  4  0
 13 14  4  0
  9 14  4  0
 14 15  1  0
 15 16  1  0
 16 17  1  0
 17 18  4  0
 18 19  4  0
 19 20  4  0
 20 21  4  0
 21 22  1  0
 21 23  4  0
 17 23  4  0
 23 24  1  0
 24 25  2  0
M  END
> <Name>
Molecule

> <MOLENAME>
VOXELOTOR

> <cas#>
1446321-46-5

> <Smiles>
CC(n1:c(c2:c(COc3:c(C=O):c(O):c:c:c:3):c:c:c:n:2):c:c:n:1)C

$$$$
Molecule
  SciTegic08252015313D

 27 30  0  0  1  0            999 V2000
   -1.7792   -3.0466   -3.1041 C   0  0
   -1.0111   -2.2506   -2.6248 C   0  0
   -0.0719   -1.2702   -2.0818 C   0  0  2  0  0  0
   -0.3834    0.1317   -2.5989 O   0  0
   -1.7162    0.7214   -2.4026 C   0  0
   -2.8472   -0.0050   -1.7406 C   0  0
   -1.9173    1.9199   -2.8546 O   0  0
    1.3002   -1.5463   -2.7291 C   0  0
    2.3640   -1.0843   -1.6905 C   0  0
    1.5792   -0.6813   -0.4204 C   0  0  1  0  0  0
    1.1817    0.8370   -0.3745 C   0  0  2  0  0  0
    2.4234    1.6493   -0.5405 C   0  0
    2.0004    3.0995   -0.6016 C   0  0
    1.3660    3.4744    0.6780 C   0  0
    1.7039    4.6489    1.1840 C   0  0
    1.1989    5.1428    2.4295 C   0  0
    1.6530    6.3249    2.8124 N   0  0
    1.3689    6.9588    4.0803 O   0  0
    0.2364    4.2914    3.2506 C   0  0
    0.3759    2.7881    2.8704 C   0  0
    0.3242    2.5890    1.3224 C   0  0  2  0  0  0
    0.5836    1.0756    1.0039 C   0  0  1  0  0  0
   -0.7734    0.2969    1.0673 C   0  0
   -0.6068   -1.2092    0.7212 C   0  0
    0.3258   -1.5220   -0.5155 C   0  0  1  0  0  0
    0.6377   -3.0365   -0.4449 C   0  0
    0.8311   -3.4804    1.0207 C   0  0
  1  2  3  0
  3  2  1  6
  3  4  1  1
  4  5  1  0
  5  6  1  0
  5  7  2  0
  3  8  1  0
  8  9  1  0
 10  9  1  0
 10 11  1  0
 11 12  1  0
 12 13  1  0
 13 14  1  0
 14 15  2  0
 15 16  1  0
 16 17  2  0
 17 18  1  0
 16 19  1  0
 19 20  1  0
 20 21  1  0
 21 14  1  0
 21 22  1  0
 11 22  1  0
 22 23  1  0
 23 24  1  0
 24 25  1  0
 10 25  1  0
  3 25  1  0
 25 26  1  0
 26 27  1  0
M  END
> <Name>
Molecule

> <MOLENAME>
NORGESTIMATE

> <cas#>
35189-28-7

> <Smiles>
C#C[C@]1([C@@](CC)([C@H]2CC1)CC[C@@H]([C@H]23)[C@H](C(=C\C(\C4)=N\O)CC3)C4)OC(=O)C

$$$$
Molecule
  SciTegic08252015313D

 19 19  0  0  0  0            999 V2000
    3.8474   -3.7069   -0.1978 C   0  0
    5.1315   -2.9317   -0.1776 C   0  0
    6.3812   -3.6552   -0.3193 O   0  5
    5.0877   -1.5996   -0.0409 C   0  0
    3.8057   -0.9783    0.0515 C   0  0
    2.7366   -0.4594    0.1228 N   0  0
    6.3066   -0.7268   -0.0154 C   0  0
    6.1292    0.5574    0.0107 O   0  0
    7.6756   -1.2813    0.0056 N   0  0
    8.8604   -0.4498   -0.0074 C   0  0
    8.7905    0.9382   -0.0273 C   0  0
    9.9590    1.6908   -0.0357 C   0  0
   11.1953    1.0556   -0.0265 C   0  0
   12.4530    1.8606   -0.0317 C   0  0
   12.1170    3.3077    0.0532 F   0  0
   13.2919    1.4680    1.1349 F   0  0
   13.2040    1.5907   -1.2891 F   0  0
   11.2668   -0.3304   -0.0096 C   0  0
   10.0989   -1.0798    0.0008 C   0  0
  1  2  1  0
  2  3  1  0
  2  4  2  0
  4  5  1  0
  5  6  3  0
  4  7  1  0
  7  8  2  0
  7  9  1  0
  9 10  1  0
 10 11  4  0
 11 12  4  0
 12 13  4  0
 13 14  1  0
 14 15  1  0
 14 16  1  0
 14 17  1  0
 13 18  4  0
 18 19  4  0
 10 19  4  0
M  CHG  1   3  -1
M  END
> <Name>
Molecule

> <MOLENAME>
TERIFLUNOMIDE

> <cas#>
163451-81-8

> <Smiles>
C\C(=C(\C(Nc1:c:c:c(C(F)(F)F):c:c:1)=O)/C#N)\[O-]

$$$$
Molecule
  SciTegic08252015313D

 27 30  0  0  1  0            999 V2000
    0.0868   -4.8368    3.1613 C   0  0
   -0.8776   -3.6929    2.7444 C   0  0
   -1.6448   -3.7952    1.3448 C   0  0  2  0  0  0
   -2.3816   -5.1368    1.1838 C   0  0
   -1.2779   -5.9926    0.6258 N   0  0
   -0.1110   -5.2164    0.0909 C   0  0
   -0.7579   -3.8206    0.0688 C   0  0  2  0  0  0
    0.2339   -2.6900    0.0011 C   0  0
    1.6189   -2.8592    0.0374 C   0  0
    2.1644   -1.5944    0.0070 N   0  0
    1.1524   -0.6746   -0.0227 C   0  0
    1.2328    0.7167   -0.0160 C   0  0
    0.0570    1.4379   -0.0477 N   0  0
   -1.1320    0.7473   -0.0980 C   0  0
   -2.4046    1.2485   -0.1546 N   0  0
   -3.2563    0.1630   -0.2265 C   0  0
   -2.5142   -1.0210   -0.2072 C   0  0
   -1.1898   -0.6261   -0.1146 C   0  0
   -0.0305   -1.3431   -0.0520 N   0  0
   -1.2757   -7.4357    0.7375 C   0  0
   -0.2448   -8.1124    0.3375 O   0  0
   -2.4060   -8.1241    1.3272 N   0  0
   -2.3715   -9.5893    1.5083 C   0  0
   -3.7436  -10.0517    2.0290 C   0  0
   -3.7308  -11.5269    2.2317 F   0  0
   -4.7925   -9.6947    1.0333 F   0  0
   -4.0386   -9.3743    3.3236 F   0  0
  1  2  1  0
  3  2  1  0
  3  4  1  0
  4  5  1  0
  5  6  1  0
  6  7  1  0
  3  7  1  0
  7  8  1  0
  8  9  4  0
  9 10  4  0
 10 11  4  0
 11 12  4  0
 12 13  4  0
 13 14  4  0
 14 15  4  0
 15 16  4  0
 16 17  4  0
 17 18  4  0
 14 18  4  0
 18 19  4  0
  8 19  4  0
 11 19  4  0
  5 20  1  0
 20 21  2  0
 20 22  1  0
 22 23  1  0
 23 24  1  0
 24 25  1  0
 24 26  1  0
 24 27  1  0
M  STY  1   1 DAT
M  SLB  1   1   1
M  SAL   1  1  15
M  SDT   1 MRV_IMPLICIT_H                                        
M  SDD   1     0.0000    0.0000    DR    ALL  1       0
M  SED   1 IMPL_H1
M  END
> <Name>
Molecule

> <MOLENAME>
UPADACITINIB

> <cas#>
1310726-60-3

> <Smiles>
CC[C@H]1[C@@H](c2:n(:c3:[nH]:c:2):c(:c4:n:c:3):c:c:n:4)CN(C(NCC(F)(F)F)=O)C1

$$$$
Molecule
  SciTegic08252015313D

 27 29  0  0  0  0            999 V2000
   -3.3264   -7.0808   -1.1542 C   0  0
   -1.6814   -7.6821   -0.7638 S   0  3
   -1.6642   -9.4459   -1.0161 C   0  0
   -2.0260   -9.7533   -2.4780 C   0  0
   -2.0952  -11.2778   -2.6997 C   0  0
   -0.7532  -11.9440   -2.4178 N   0  3
   -2.4971  -11.5575   -4.1149 C   0  0
   -2.4547  -12.7699   -4.5721 O   0  0
   -2.9185  -10.4905   -4.9590 O   0  5
   -1.2140   -7.3410    0.9470 C   0  0
   -1.0423   -5.8265    1.2155 C   0  0
   -0.0780   -5.1520    0.2478 O   0  0
   -0.7133   -3.7820    0.0266 C   0  0
    0.2748   -2.6825   -0.0077 N   0  0
    1.6433   -2.8374   -0.0140 C   0  0
    2.2205   -1.5803   -0.0132 N   0  0
    1.1884   -0.6782   -0.0094 C   0  0
    1.2281    0.7053   -0.0054 C   0  0
    2.5137    1.4326   -0.0021 N   0  0
    0.0263    1.3735   -0.0050 N   0  0
   -1.1704    0.6840   -0.0101 C   0  0
   -1.2051   -0.6930   -0.0126 N   0  0
   -0.0057   -1.3465   -0.0098 C   0  0
   -1.7287   -3.6390    1.1655 C   0  0
   -2.7362   -2.5614    0.9234 O   0  0
   -2.3241   -5.0073    1.1217 C   0  0
   -3.2687   -5.2787    2.2501 O   0  0
  1  2  1  0
  2  3  1  0
  3  4  1  0
  4  5  1  0
  5  6  1  0
  5  7  1  0
  7  8  2  0
  7  9  1  0
  2 10  1  0
 10 11  1  0
 11 12  1  0
 12 13  1  0
 13 14  1  0
 14 15  4  0
 15 16  4  0
 16 17  4  0
 17 18  4  0
 18 19  1  0
 18 20  4  0
 20 21  4  0
 21 22  4  0
 22 23  4  0
 17 23  4  0
 14 23  4  0
 13 24  1  0
 24 25  1  0
 24 26  1  0
 11 26  1  0
 26 27  1  0
M  CHG  3   2   1   6   1   9  -1
M  END
> <Name>
Molecule

> <MOLENAME>
ADEMETIONINE

> <cas#>
29908-03-0

> <Smiles>
C[S+](CC1C(O)C(O)C(n2:c(:c3:n:c:2):n:c:n:c:3N)O1)CCC(C([O-])=O)[NH3+]

$$$$
Molecule
  SciTegic08252015313D

 26 28  0  0  1  0            999 V2000
    2.2604   -1.9678    0.2733 C   0  0
    1.1077   -1.0383    0.3387 N   0  0
    1.2863    0.2865    0.8205 C   0  0
    2.4591    0.6783    1.2124 O   0  0
    0.2058    1.2487    0.7008 C   0  0
   -0.9931    0.9305    0.2047 C   0  0
   -1.8845    2.1175   -0.0117 N   0  3
   -1.2379    3.4527    0.2957 C   0  0
   -2.3281    4.5056    0.5276 C   0  0
   -3.2423    4.5668   -0.7065 C   0  0
   -3.9550    3.2138   -0.8792 C   0  0  1  0  0  0
   -4.8641    3.2746   -2.0842 N   0  3
   -2.9313    2.0978   -1.1086 C   0  0
   -1.2861   -0.5120   -0.1710 N   0  0
   -2.6277   -1.1037   -0.6464 C   0  0
   -3.9645   -0.8596    0.1182 C   0  0
   -4.2221    0.2975    0.8451 C   0  0
   -5.4880    0.5394    1.3695 C   0  0
   -5.7671    1.7924    2.0465 F   0  0
   -6.5085   -0.3828    1.1816 C   0  0
   -6.2446   -1.5674    0.5097 C   0  0
   -4.9795   -1.8004   -0.0217 C   0  0
   -4.7153   -3.0447   -0.6558 C   0  0
   -4.4828   -4.0947   -1.1652 N   0  0
   -0.1852   -1.4566   -0.1094 C   0  0
   -0.3665   -2.6837   -0.4857 O   0  0
  1  2  1  0
  2  3  4  0
  3  4  2  0
  3  5  4  0
  5  6  4  0
  6  7  1  0
  7  8  1  0
  8  9  1  0
  9 10  1  0
 10 11  1  0
 11 12  1  0
 11 13  1  0
  7 13  1  0
  6 14  4  0
 14 15  1  0
 15 16  1  0
 16 17  4  0
 17 18  4  0
 18 19  1  0
 18 20  4  0
 20 21  4  0
 21 22  4  0
 16 22  4  0
 22 23  1  0
 23 24  3  0
 14 25  4  0
  2 25  4  0
 25 26  2  0
M  CHG  2   7   1  12   1
M  END
> <Name>
Molecule

> <MOLENAME>
TRELAGLIPTIN

> <cas#>
865759-25-7

> <Smiles>
Cn1:c(=O):n(Cc2:c(C#N):c:c:c(F):c:2):c([NH+]3C[C@H]([NH3+])CCC3):c:c:1=O

$$$$
Molecule
  SciTegic08252015313D

 40 44  0  0  0  0            999 V2000
    8.1977   -8.2383    1.3795 C   0  0
    8.8024   -7.3037   -0.0218 S   0  0
   10.3591   -7.2327    0.0313 O   0  0
    8.3575   -8.0022   -1.3429 O   0  0
    8.1259   -5.6494    0.0319 C   0  0
    6.5914   -5.7317   -0.0096 C   0  0
    6.0067   -4.3328    0.0229 N   0  0
    4.4913   -4.4257   -0.0068 C   0  0
    3.9019   -3.0482   -0.0017 C   0  0
    4.6423   -1.8720    0.0001 C   0  0
    3.7186   -0.8344    0.0017 C   0  0
    2.4648   -1.4336    0.0002 C   0  0
    2.5749   -2.7819   -0.0020 O   0  0
    1.2054   -0.7038    0.0004 C   0  0
    1.2194    0.6848    0.0007 C   0  0
    0.0235    1.3890    0.0006 C   0  0
   -1.1848    0.7035    0.0002 C   0  0
   -2.3602    1.4074    0.0000 N   0  0
   -3.5579    0.7421   -0.0002 C   0  0
   -3.5837   -0.6283   -0.0003 N   0  0
   -2.4220   -1.3579   -0.0002 C   0  0
   -2.4717   -2.8642   -0.0003 N   0  0
   -3.7782   -3.6028   -0.0003 C   0  0
   -4.9848   -2.9132   -0.0004 C   0  0
   -6.1907   -3.6001   -0.0004 C   0  0
   -6.1951   -4.9882   -0.0004 C   0  0
   -7.4641   -5.7106   -0.0004 O   0  0
   -8.5968   -4.7256   -0.0005 C   0  0
   -9.8976   -5.4651   -0.0005 C   0  0
   -9.9026   -6.8545   -0.0006 C   0  0
  -11.1088   -7.5443   -0.0006 C   0  0
  -12.3092   -6.8441   -0.0005 C   0  0
  -12.3038   -5.4543   -0.0005 C   0  0
  -13.5578   -4.7243   -0.0004 F   0  0
  -11.0975   -4.7640   -0.0004 C   0  0
   -4.9926   -5.6849   -0.0003 C   0  0
   -5.0008   -7.4052   -0.0003 Cl  0  0
   -3.7857   -4.9933   -0.0003 C   0  0
   -1.2018   -0.6870   -0.0001 C   0  0
   -0.0034   -1.3910    0.0000 C   0  0
  1  2  1  0
  2  3  2  0
  2  4  2  0
  2  5  1  0
  5  6  1  0
  6  7  1  0
  7  8  1  0
  8  9  1  0
  9 10  4  0
 10 11  4  0
 11 12  4  0
 12 13  4  0
  9 13  4  0
 12 14  1  0
 14 15  4  0
 15 16  4  0
 16 17  4  0
 17 18  4  0
 18 19  4  0
 19 20  4  0
 20 21  4  0
 21 22  1  0
 22 23  1  0
 23 24  4  0
 24 25  4  0
 25 26  4  0
 26 27  1  0
 27 28  1  0
 28 29  1  0
 29 30  4  0
 30 31  4  0
 31 32  4  0
 32 33  4  0
 33 34  1  0
 33 35  4  0
 29 35  4  0
 26 36  4  0
 36 37  1  0
 36 38  4  0
 23 38  4  0
 21 39  4  0
 17 39  4  0
 39 40  4  0
 14 40  4  0
M  END
> <Name>
Molecule

> <MOLENAME>
LAPATINIB DITOSYLATE

> <cas#>
388082-77-7

> <Smiles>
CS(CCNCc1:o:c(c2:c:c(:c3:c:c:2):c(Nc4:c:c(Cl):c(OCc5:c:c(F):c:c:c:5):c:c:4):n:c:n:3):c:c:1)(=O)=O

$$$$
Molecule
  SciTegic08252015313D

 18 19  0  0  1  0            999 V2000
    2.2531   -1.4337    0.0174 N   0  0
    0.9960   -0.6033    0.0128 C   0  0
    1.0834    0.7865   -0.0031 C   0  0
    2.7531    1.6339   -0.0173 Br  0  0
   -0.0748    1.5530   -0.0093 C   0  0
   -1.3212    0.9390   -0.0002 C   0  0
   -2.8745    1.9796   -0.0087 Br  0  0
   -1.4130   -0.4465    0.0166 C   0  0
   -0.2530   -1.2125    0.0238 C   0  0
   -0.3304   -2.6918    0.0446 C   0  0
   -1.7341   -3.2551   -0.0529 N   0  0
   -1.5041   -4.7421   -0.0176 C   0  0  1  0  0  0
   -0.6067   -5.0852   -1.2259 C   0  0
   -0.1467   -6.5437   -1.1732 C   0  0
    0.6295   -6.7589    0.1361 C   0  0  2  0  0  0
    1.1665   -8.1508    0.1780 O   0  0
   -0.3130   -6.5229    1.3271 C   0  0
   -0.7615   -5.0593    1.2978 C   0  0
  1  2  1  0
  2  3  4  0
  3  4  1  0
  3  5  4  0
  5  6  4  0
  6  7  1  0
  6  8  4  0
  8  9  4  0
  2  9  4  0
  9 10  1  0
 10 11  1  0
 12 11  1  0
 12 13  1  0
 13 14  1  0
 14 15  1  0
 15 16  1  0
 15 17  1  0
 17 18  1  0
 12 18  1  0
M  END
> <Name>
Molecule

> <MOLENAME>
AMBROXOL HYDROCHLORIDE

> <cas#>
23828-92-4

> <Smiles>
Nc1:c(CN[C@@H]2CC[C@@H](O)CC2):c:c(Br):c:c:1Br

$$$$
Molecule
  SciTegic08252015313D

 28 30  0  0  0  0            999 V2000
    2.5090   -1.4288   -0.0002 N   0  0
    1.2050   -0.7097   -0.0001 C   0  0
    1.2052    0.6809    0.0001 C   0  0
    0.0057    1.3804    0.0001 C   0  0
   -1.1984    0.6884    0.0000 C   0  0
   -1.1995   -0.7003   -0.0003 C   0  0
   -0.0002   -1.4055   -0.0003 C   0  0
    0.0035   -2.8625   -0.0005 N   0  0
   -1.2284   -3.6506   -0.0008 C   0  0
   -2.3966   -3.0884   -0.0008 O   0  0
   -1.1337   -5.1068   -0.0009 C   0  0
    0.1161   -5.7104   -0.0010 C   0  0
    0.2198   -7.0921   -0.0011 C   0  0
   -0.9233   -7.8804   -0.0012 C   0  0
   -0.8131   -9.3875   -0.0012 C   0  0
    0.6141   -9.8414   -0.0013 N   0  0
    0.9152  -11.2415   -0.0016 C   0  0
   -0.0443  -12.1128   -0.0017 O   0  0
    2.3049  -11.6815   -0.0018 O   0  0
    2.3430  -13.1748   -0.0021 C   0  0
    3.7654  -13.6420   -0.0021 C   0  0
    4.8047  -12.7201   -0.0018 C   0  0
    6.1189  -13.1705   -0.0018 C   0  0
    6.3812  -14.5355   -0.0021 C   0  0
    5.3474  -15.4379   -0.0024 N   0  0
    4.0463  -15.0026   -0.0024 C   0  0
   -2.1760   -7.2764   -0.0011 C   0  0
   -2.2821   -5.8896   -0.0010 C   0  0
  1  2  1  0
  2  3  4  0
  3  4  4  0
  4  5  4  0
  5  6  4  0
  6  7  4  0
  2  7  4  0
  7  8  1  0
  8  9  1  0
  9 10  2  0
  9 11  1  0
 11 12  4  0
 12 13  4  0
 13 14  4  0
 14 15  1  0
 15 16  1  0
 16 17  1  0
 17 18  2  0
 17 19  1  0
 19 20  1  0
 20 21  1  0
 21 22  4  0
 22 23  4  0
 23 24  4  0
 24 25  4  0
 25 26  4  0
 21 26  4  0
 14 27  4  0
 27 28  4  0
 11 28  4  0
M  END
> <Name>
Molecule

> <MOLENAME>
ENTINOSTAT

> <cas#>
209783-80-2

> <Smiles>
Nc1:c(NC(c2:c:c:c(CNC(OCc3:c:n:c:c:c:3)=O):c:c:2)=O):c:c:c:c:1

$$$$
Molecule
  SciTegic08252015313D

 33 37  0  0  0  0            999 V2000
    6.3630    6.2591   -1.2335 C   0  0
    6.9135    7.6862   -1.3112 C   0  0
    6.6930    8.4082    0.0037 N   0  0
    6.9002    7.6888    1.3214 C   0  0
    6.3613    6.2560    1.2367 C   0  0
    6.9252    5.5676    0.0009 N   0  0
    6.4901    4.1173   -0.0007 C   0  0
    4.9571    4.0507    0.0002 C   0  0
    4.5051    2.5830   -0.0003 C   0  0
    2.9687    2.5340    0.0005 C   0  0
    2.5078    1.1080    0.0003 C   0  0
    3.3305   -0.0203   -0.0009 C   0  0
    2.4894   -1.1145   -0.0004 N   0  0
    1.1889   -0.6841    0.0009 C   0  0
    1.1888    0.6864    0.0012 C   0  0
    0.0185    1.4260    0.0010 C   0  0
   -1.1770    0.7079   -0.0082 C   0  0
   -1.1764   -0.6912   -0.0005 C   0  0
    0.0144   -1.4168    0.0025 C   0  0
   -2.4163    1.4075    0.0030 C   0  0
   -3.4549    1.9886    0.0103 N   0  0
    7.0268    9.8342    0.0036 C   0  0
    7.2272   10.4830   -1.2120 C   0  0
    7.6433   11.8010   -1.1558 C   0  0
    7.8523   12.4502    0.0360 C   0  0
    7.6289   11.8288    1.2536 C   0  0
    7.2068   10.5015    1.2183 C   0  0
    8.3023   13.7035   -0.2001 O   0  0
    8.3766   13.8211   -1.5544 C   0  0
    7.9660   12.6532   -2.1968 C   0  0
    8.8366   15.0203   -2.2472 C   0  0
    9.2245   16.0512   -1.5638 O   0  0
    8.8649   15.0596   -3.6914 N   0  0
  1  2  1  0
  2  3  1  0
  3  4  1  0
  4  5  1  0
  5  6  1  0
  1  6  1  0
  6  7  1  0
  7  8  1  0
  8  9  1  0
  9 10  1  0
 10 11  1  0
 11 12  4  0
 12 13  4  0
 13 14  4  0
 14 15  4  0
 11 15  4  0
 15 16  4  0
 16 17  4  0
 17 18  4  0
 18 19  4  0
 14 19  4  0
 17 20  1  0
 20 21  3  0
  3 22  1  0
 22 23  4  0
 23 24  4  0
 24 25  4  0
 25 26  4  0
 26 27  4  0
 22 27  4  0
 25 28  4  0
 28 29  4  0
 29 30  4  0
 24 30  4  0
 29 31  1  0
 31 32  2  0
 31 33  1  0
M  STY  1   1 DAT
M  SLB  1   1   1
M  SAL   1  1  13
M  SDT   1 MRV_IMPLICIT_H                                        
M  SDD   1     0.0000    0.0000    DR    ALL  1       0
M  SED   1 IMPL_H1
M  END
> <Name>
Molecule

> <MOLENAME>
VILAZODONE HCL

> <cas#>
163521-08-2

> <Smiles>
C1N(CCCCc2:c3:c(:c:c:c(C#N):c:3):[nH]:c:2)CCN(c4:c:c:c5:c(:c:c(C(N)=O):o:5):c:4)C1

$$$$
Molecule
  SciTegic08252015313D

 33 36  0  0  1  0            999 V2000
    0.9631   -1.8972    0.1552 C   0  0
    0.1690   -0.6606   -0.2985 C   0  0  2  0  0  0
    0.8605    0.7510   -0.1131 C   0  0  2  0  0  0
    1.3269    1.5035    1.3190 C   0  0
    0.1924    2.3931    0.9794 C   0  0
   -0.4272    3.1701    1.8118 O   0  0
   -0.3487    1.6050    0.0576 N   0  0
   -1.4740    0.8243    0.4145 C   0  0
   -1.1927   -0.4685    0.2932 C   0  0
   -2.2891   -1.7994    0.6638 S   0  0
   -3.2564   -2.2422   -0.7959 C   0  0
   -2.8125   -1.2540   -1.9523 C   0  0
   -3.9449   -0.4450   -1.4794 N   0  3
   -4.6502   -1.4832   -0.7197 C   0  0
   -4.3376    0.9435   -1.8107 C   0  0
   -3.6091    1.7404   -2.5562 N   0  0
   -4.2083    3.1221   -2.7573 C   0  0
   -5.2408    3.3361   -1.5923 C   0  0
   -5.7716    1.6846   -1.2441 S   0  0
   -2.7246    1.3624    0.9435 C   0  0
   -2.9346    2.6397    0.9666 O   0  0
   -3.7363    0.4422    1.4248 O   0  0
   -4.9631    1.1542    1.8680 C   0  0
   -6.0453    0.1248    1.9159 O   0  0
   -7.3509    0.7544    1.9486 C   0  0
   -7.4558    2.0463    1.9302 O   0  0
   -8.5754   -0.1053    1.9542 C   0  0
   -9.8336    0.7787    1.9879 C   0  0
   -8.5845   -0.9723    0.6806 C   0  0
   -8.5474   -1.0237    3.1888 C   0  0
    0.9644    0.7968    2.6656 C   0  0  1  0  0  0
    1.9501   -0.3477    2.9563 C   0  0
    1.0810    1.7762    3.8036 O   0  0
  2  1  1  0
  2  3  1  0
  3  4  1  0
  4  5  1  0
  5  6  2  0
  5  7  1  0
  3  7  1  0
  7  8  1  0
  8  9  2  0
  2  9  1  0
  9 10  1  0
 10 11  1  0
 11 12  1  0
 12 13  1  0
 13 14  1  0
 11 14  1  0
 13 15  1  0
 15 16  2  0
 16 17  1  0
 17 18  1  0
 18 19  1  0
 15 19  1  0
  8 20  1  0
 20 21  2  0
 20 22  1  0
 22 23  1  0
 23 24  1  0
 24 25  1  0
 25 26  2  0
 25 27  1  0
 27 28  1  0
 27 29  1  0
 27 30  1  0
  4 31  1  0
 31 32  1  0
 31 33  1  0
M  CHG  1  13   1
M  END
> <Name>
Molecule

> <MOLENAME>
TEBIPENEM PIVOXIL

> <cas#>
161715-24-8

> <Smiles>
C[C@H]1C(SC2C[NH+](C(SCC3)=N3)C2)=C(C(OCOC(C(C)(C)C)=O)=O)N([C@H]14)C(=O)C4[C@H](O)C

$$$$
Molecule
  SciTegic08252015313D

 37 41  0  0  0  0            999 V2000
    7.2066   -9.6505   -0.0013 C   0  0
    7.1381   -8.1319   -0.0009 N   0  0
    7.8326   -7.6005   -1.2470 C   0  0
    7.7843   -6.0610   -1.2599 C   0  0
    8.4605   -5.5295   -0.0011 N   0  0
    8.5901   -3.9874    0.0013 C   0  0
    7.2878   -3.1771    0.0009 C   0  0
    6.0308   -3.7739   -0.0001 C   0  0
    4.8824   -2.9922   -0.0003 C   0  0
    4.9810   -1.6062    0.0002 C   0  0
    6.2325   -1.0048    0.0010 C   0  0
    7.3792   -1.7895    0.0014 C   0  0
    3.7723   -0.7776    0.0001 C   0  0
    3.8895    0.5136    0.0004 O   0  0
    2.4616   -1.4179   -0.0001 N   0  0
    1.2236   -0.6581   -0.0001 C   0  0
    1.2088    0.7305    0.0001 C   0  0
   -0.0047    1.4074    0.0001 C   0  0
   -1.2054    0.7054   -0.0001 C   0  0
   -2.4972    1.4745   -0.0001 C   0  0
   -1.1954   -0.6888   -0.0003 C   0  0
   -2.4788   -1.4885   -0.0005 N   0  3
   -2.4664   -2.9886   -0.0007 C   0  0
   -1.2844   -3.6872   -0.0007 N   0  0
   -1.2777   -5.0579   -0.0009 C   0  0
   -2.4802   -5.7496   -0.0011 C   0  0
   -3.6737   -5.0396   -0.0010 C   0  0
   -3.6586   -3.6687   -0.0008 N   0  0
   -4.9386   -5.7573   -0.0011 C   0  0
   -4.9475   -7.1454   -0.0012 C   0  0
   -6.1600   -7.8229   -0.0012 C   0  0
   -7.3502   -7.1052   -0.0011 C   0  0
   -7.3306   -5.7328   -0.0010 N   0  0
   -6.1379   -5.0548   -0.0010 C   0  0
    0.0238   -1.3535   -0.0003 C   0  0
    7.7830   -6.0622    1.2566 C   0  0
    7.8349   -7.6010    1.2440 C   0  0
  1  2  1  0
  2  3  1  0
  3  4  1  0
  4  5  1  0
  5  6  1  0
  6  7  1  0
  7  8  4  0
  8  9  4  0
  9 10  4  0
 10 11  4  0
 11 12  4  0
  7 12  4  0
 10 13  1  0
 13 14  2  0
 13 15  1  0
 15 16  1  0
 16 17  4  0
 17 18  4  0
 18 19  4  0
 19 20  1  0
 19 21  4  0
 21 22  1  0
 22 23  1  0
 23 24  4  0
 24 25  4  0
 25 26  4  0
 26 27  4  0
 27 28  4  0
 23 28  4  0
 27 29  1  0
 29 30  4  0
 30 31  4  0
 31 32  4  0
 32 33  4  0
 33 34  4  0
 29 34  4  0
 21 35  4  0
 16 35  4  0
  5 36  1  0
 36 37  1  0
  2 37  1  0
M  CHG  1  22   1
M  END
> <Name>
Molecule

> <MOLENAME>
IMATINIB

> <cas#>
152459-95-5

> <Smiles>
CN1CCN(Cc2:c:c:c(C(Nc3:c:c([NH2+]c4:n:c(c5:c:n:c:c:c:5):c:c:n:4):c(C):c:c:3)=O):c:c:2)CC1

$$$$
Molecule
  SciTegic08252015313D

 54 59  0  0  1  0            999 V2000
   -2.0299   -7.5131   -3.7762 C   0  0
   -1.4886   -6.6564   -2.6694 O   0  0
   -0.2567   -7.2484   -2.1493 C   0  0
    0.1785   -8.3366   -2.6933 O   0  0
    0.4284   -6.5729   -1.0267 N   0  0
    1.5599   -7.1515   -0.1553 C   0  0  1  0  0  0
    2.4362   -8.3199   -0.7355 C   0  0
    1.6400   -9.6402   -0.8192 C   0  0
    3.5923   -8.5814    0.2492 C   0  0
    2.4624   -5.9969    0.2463 C   0  0
    2.4105   -5.5754    1.4706 O   0  0
    3.4296   -5.3793   -0.6526 N   0  0
    3.5269   -5.6185   -2.1179 C   0  0
    4.6357   -4.5881   -2.5110 C   0  0
    5.5159   -4.5771   -1.2471 C   0  0
    4.4449   -4.4482   -0.1635 C   0  0  1  0  0  0
    3.8809   -3.0687   -0.1504 C   0  0
    4.6130   -1.9054   -0.1431 N   0  0
    3.7201   -0.8550   -0.1236 C   0  0
    2.4432   -1.4066   -0.1173 C   0  0
    2.5504   -2.7664   -0.1351 N   0  0
    1.1937   -0.6638   -0.0934 C   0  0
    1.2064    0.7257   -0.0789 C   0  0
    0.0075    1.4281   -0.0568 C   0  0
   -1.1990    0.7390   -0.0473 C   0  0
   -1.2107   -0.6502   -0.0599 C   0  0
   -0.0130   -1.3517   -0.0836 C   0  0
   -2.4572    1.4680   -0.0293 C   0  0
   -2.4564    2.8577   -0.0245 C   0  0
   -3.6609    3.5496   -0.0141 C   0  0
   -4.8623    2.8515   -0.0086 C   0  0
   -4.8623    1.4622   -0.0115 C   0  0
   -3.6581    0.7701   -0.0219 C   0  0
   -6.1237    3.5790   -0.0026 C   0  0
   -6.2568    4.9634   -0.0052 C   0  0
   -7.6069    5.2397    0.0036 N   0  0
   -8.2736    4.0381    0.0065 C   0  0
   -7.3677    3.0168    0.0048 N   0  0
   -9.7568    3.8795    0.0365 C   0  0  2  0  0  0
  -10.4357    4.6171   -1.1259 C   0  0
  -11.8736    4.7572   -0.5963 C   0  0
  -11.6324    5.2501    0.8575 C   0  0
  -10.3644    4.5536    1.1857 N   0  0
   -9.7450    4.5735    2.5006 C   0  0
   -8.6770    3.8715    2.7218 O   0  0
  -10.3099    5.4228    3.6034 C   0  0  1  0  0  0
   -9.7000    5.0112    4.8952 N   0  0
  -10.5139    4.9044    6.0831 C   0  0
  -11.7815    5.1714    6.0285 O   0  0
   -9.9047    4.5052    7.3485 O   0  0
  -10.9512    4.4812    8.4214 C   0  0
   -9.9603    6.9042    3.3066 C   0  0
   -8.4328    7.0804    3.2158 C   0  0
  -10.5221    7.8208    4.4078 C   0  0
  1  2  1  0
  2  3  1  0
  3  4  2  0
  3  5  1  0
  6  5  1  0
  6  7  1  0
  7  8  1  0
  7  9  1  0
  6 10  1  0
 10 11  2  0
 10 12  1  0
 12 13  1  0
 13 14  1  0
 14 15  1  0
 15 16  1  0
 12 16  1  0
 16 17  1  0
 17 18  2  0
 18 19  1  0
 19 20  2  0
 20 21  1  0
 17 21  1  0
 20 22  1  0
 22 23  2  0
 23 24  1  0
 24 25  2  0
 25 26  1  0
 26 27  2  0
 22 27  1  0
 25 28  1  0
 28 29  2  0
 29 30  1  0
 30 31  2  0
 31 32  1  0
 32 33  2  0
 28 33  1  0
 31 34  1  0
 34 35  2  0
 35 36  1  0
 36 37  2  0
 37 38  1  0
 34 38  1  0
 39 37  1  0
 39 40  1  0
 40 41  1  0
 41 42  1  0
 42 43  1  0
 39 43  1  0
 43 44  1  0
 44 45  2  0
 44 46  1  0
 46 47  1  0
 47 48  1  0
 48 49  2  0
 48 50  1  0
 50 51  1  0
 46 52  1  0
 52 53  1  0
 52 54  1  0
M  END
> <Name>
Molecule

> <MOLENAME>
DACLATASVIR

> <cas#>
1009119-64-5

> <Smiles>
COC(N[C@H](C(N1[C@H](c2[nH]c(c3ccc(c4ccc(c5[nH]c([C@H]6N(C([C@H](C(C)C)NC(OC)=O)=O)CCC6)nc5)cc4)cc3)cn2)CCC1)=O)C(C)C)=O

$$$$
Molecule
  SciTegic08252015313D

 43 49  0  0  1  0            999 V2000
    1.2194   -0.7491    0.1077 C   0  0
    2.3411   -1.3829    0.2508 O   0  0
    1.2623    0.7078    0.0676 O   0  0
   -0.0343    1.4239   -0.1469 C   0  0
   -1.2934    0.6159   -0.0483 C   0  0
   -1.3141   -0.7295    0.0141 C   0  0
   -0.0323   -1.5654   -0.0066 C   0  0  1  0  0  0
    0.1160   -2.3912   -1.3368 C   0  0
   -0.9331   -3.5161   -1.5126 C   0  0
   -0.0400   -2.5012    1.1773 O   0  0
   -2.6344   -1.4371    0.0923 C   0  0
   -3.7542   -0.7290    0.0640 C   0  0
   -3.7693    0.6463   -0.0190 N   0  0
   -2.5622    1.3691   -0.0468 C   0  0
   -2.5651    2.6643   -0.0917 O   0  0
   -5.1778    1.2159   -0.0961 C   0  0
   -5.9365   -0.1191   -0.0432 C   0  0
   -5.0851   -1.1961    0.0661 C   0  0
   -5.5330   -2.4822    0.1271 N   0  3
   -6.8946   -2.6889    0.0836 C   0  0
   -7.7848   -1.6164   -0.0344 C   0  0
   -7.3130   -0.3025   -0.1069 C   0  0
   -8.2196    0.9257   -0.3123 C   0  0
   -9.3711    1.0733    0.7144 C   0  0
   -9.1521   -1.8916   -0.0845 C   0  0
   -9.6351   -3.1913   -0.0165 C   0  0
   -8.7349   -4.2444    0.0761 C   0  0
   -7.3695   -3.9908    0.1282 C   0  0
  -11.0954   -3.5024   -0.0139 O   0  0
  -12.0170   -2.3332   -0.0568 C   0  0
  -11.5901   -1.1112   -0.0931 O   0  0
  -13.4372   -2.5570   -0.0307 N   0  0
  -13.9834   -3.9326    0.0127 C   0  0
  -15.0389   -4.0273    1.1314 C   0  0
  -16.0889   -2.9094    0.9546 C   0  0
  -15.3900   -1.5433    1.0680 C   0  0
  -14.3607   -1.4029   -0.0629 C   0  0
  -17.1382   -3.0249    2.0451 N   0  3
  -16.4687   -2.9090    3.4080 C   0  0
  -17.5320   -3.0154    4.5154 C   0  0
  -18.2495   -4.3719    4.4037 C   0  0
  -18.9169   -4.4826    3.0220 C   0  0
  -17.8415   -4.3677    1.9276 C   0  0
  1  2  2  0
  1  3  1  0
  3  4  1  0
  4  5  1  0
  5  6  4  0
  6  7  1  0
  1  7  1  0
  7  8  1  0
  8  9  1  0
  7 10  1  0
  6 11  4  0
 11 12  4  0
 12 13  4  0
 13 14  4  0
  5 14  4  0
 14 15  2  0
 13 16  1  0
 16 17  1  0
 17 18  4  0
 12 18  1  0
 18 19  4  0
 19 20  4  0
 20 21  4  0
 21 22  4  0
 17 22  4  0
 22 23  1  0
 23 24  1  0
 21 25  4  0
 25 26  4  0
 26 27  4  0
 27 28  4  0
 20 28  4  0
 26 29  1  0
 29 30  1  0
 30 31  2  0
 30 32  1  0
 32 33  1  0
 33 34  1  0
 34 35  1  0
 35 36  1  0
 36 37  1  0
 32 37  1  0
 35 38  1  0
 38 39  1  0
 39 40  1  0
 40 41  1  0
 41 42  1  0
 42 43  1  0
 38 43  1  0
M  CHG  2  19   1  38   1
M  END
> <Name>
Molecule

> <MOLENAME>
IRINOTECAN

> <cas#>
97682-44-5

> <Smiles>
C1([C@](O)(CC)c2:c(:c(=O):n3:c(c4:c(:c(CC):c5:c(:c:c:c(OC(N6CCC([NH+]7CCCCC7)CC6)=O):c:5):[nH+]:4)C3):c:2)CO1)=O

$$$$
Molecule
  SciTegic08252015313D

 37 40  0  0  1  0            999 V2000
    5.1088   -1.6915   -0.3577 C   0  0
    4.0566   -0.6687   -0.0509 O   0  0
    2.7303   -1.2634   -0.2352 C   0  0
    2.6714   -2.5001   -0.6196 O   0  0
    1.4370   -0.5113   -0.0013 C   0  0
    1.3967    0.8199    0.1777 C   0  0
    2.6301    1.6771    0.1929 C   0  0
    0.1218    1.5057    0.3297 N   0  0
   -1.1442    0.7927    0.2293 C   0  0
   -2.3925    1.6241    0.3101 C   0  0
   -1.1614   -0.5407    0.0553 C   0  0
    0.1425   -1.3407    0.0312 C   0  0  2  0  0  0
    0.1633   -2.2029    1.3015 C   0  0
   -0.7983   -2.0203    2.2892 C   0  0
   -0.7886   -2.8030    3.4379 C   0  0
    0.1947   -3.7675    3.6144 C   0  0
    1.1676   -3.9444    2.6379 C   0  0
    1.1448   -3.1699    1.4875 C   0  0
    2.2098   -4.9224    2.8221 N   0  3
    3.2176   -5.0618    1.8513 O   0  5
    2.2325   -5.6442    3.8777 O   0  0
   -2.4308   -1.3453   -0.0825 C   0  0
   -2.2872   -2.6142   -0.2693 O   0  0
   -3.7882   -0.7195    0.0185 O   0  0
   -5.0848   -1.5691   -0.0295 C   0  0  2  0  0  0
   -5.3198   -2.3973    1.2657 C   0  0
   -4.3412   -3.5716    1.3807 C   0  0
   -4.5244   -4.4954    0.1576 C   0  0
   -4.2702   -3.7037   -1.1373 N   0  3
   -4.3269   -4.6063   -2.3883 C   0  0
   -5.6664   -5.3034   -2.6713 C   0  0
   -6.7922   -5.1255   -1.8715 C   0  0
   -7.9799   -5.7831   -2.1671 C   0  0
   -8.0505   -6.6269   -3.2681 C   0  0
   -6.9320   -6.8086   -4.0714 C   0  0
   -5.7463   -6.1483   -3.7725 C   0  0
   -5.2013   -2.5008   -1.2605 C   0  0
  1  2  1  0
  2  3  1  0
  3  4  2  0
  3  5  1  0
  5  6  2  0
  6  7  1  0
  6  8  1  0
  8  9  1  0
  9 10  1  0
  9 11  2  0
 11 12  1  0
  5 12  1  0
 12 13  1  0
 13 14  4  0
 14 15  4  0
 15 16  4  0
 16 17  4  0
 17 18  4  0
 13 18  4  0
 17 19  1  0
 19 20  1  0
 19 21  2  0
 11 22  1  0
 22 23  2  0
 22 24  1  0
 25 24  1  0
 25 26  1  0
 26 27  1  0
 27 28  1  0
 28 29  1  0
 29 30  1  0
 30 31  1  0
 31 32  4  0
 32 33  4  0
 33 34  4  0
 34 35  4  0
 35 36  4  0
 31 36  4  0
 29 37  1  0
 25 37  1  0
M  CHG  3  19   1  20  -1  29   1
M  END
> <Name>
Molecule

> <MOLENAME>
BENIDIPINE HYDROCHLORIDE

> <cas#>
91599-74-5

> <Smiles>
COC(C([C@@H](c1:c:c([N+](=O)[O-]):c:c:c:1)C(C(O[C@H]2C[NH+](Cc3:c:c:c:c:c:3)CCC2)=O)=C(C)N4)=C4C)=O

$$$$
Molecule
  SciTegic08252015313D

 62 66  0  0  1  0            999 V2000
    2.4811   -1.3841   -0.0005 N   0  0
    1.2060   -0.6323   -0.0003 C   0  0
    1.2324    0.6949   -0.0001 N   0  0
   -0.0065    1.4486    0.0000 C   0  0
   -0.0085    2.7453    0.0002 O   0  0
   -1.2169    0.6837   -0.0002 C   0  0
   -2.4806    1.0757   -0.0001 C   0  0
   -2.9716    2.4945    0.0003 C   0  0
   -4.5114    2.5059   -0.0017 C   0  0
   -5.0042    3.9242    0.0015 C   0  0
   -4.0952    4.9765    0.0070 C   0  0
   -4.5504    6.2883    0.0095 C   0  0
   -5.9167    6.5501    0.0081 C   0  0
   -6.8238    5.4991    0.0029 C   0  0
   -6.3685    4.1853   -0.0005 C   0  0
   -6.4058    7.9292    0.0028 C   0  0
   -7.6829    8.1532   -0.0222 O   0  0
   -5.4848    9.0453    0.0087 N   0  0
   -6.0199   10.4183   -0.0870 C   0  0  1  0  0  0
   -4.8752   11.4378    0.0084 C   0  0
   -5.4827   12.8494   -0.1037 C   0  0
   -4.4017   13.8870   -0.0589 C   0  0
   -3.0345   13.4930   -0.0050 O   0  5
   -4.7142   15.1455   -0.0773 O   0  0
   -6.6965   10.5694   -1.4138 C   0  0
   -8.0939   10.8306   -1.4742 O   0  5
   -6.0104   10.4442   -2.5067 O   0  0
   -3.3434   -0.1343   -0.0003 C   0  0
   -2.5465   -1.1976   -0.0004 N   0  0
   -1.1919   -0.6939   -0.0003 C   0  0
   -0.0712   -1.3742   -0.0004 N   0  0
   15.5497   -1.3842   -0.0004 N   0  0
   14.2746   -0.6324   -0.0003 C   0  0
   14.3010    0.6948   -0.0001 N   0  0
   13.0621    1.4485    0.0000 C   0  0
   13.0600    2.7451    0.0002 O   0  0
   11.8516    0.6835   -0.0003 C   0  0
   10.5880    1.0755   -0.0002 C   0  0
   10.0969    2.4944    0.0003 C   0  0
    8.5572    2.5058   -0.0016 C   0  0
    8.0647    3.9243    0.0016 C   0  0
    8.9734    4.9761    0.0072 C   0  0
    8.5179    6.2885    0.0097 C   0  0
    7.1529    6.5504    0.0081 C   0  0
    6.2447    5.4987    0.0027 C   0  0
    6.6999    4.1856   -0.0006 C   0  0
    6.6630    7.9290    0.0027 C   0  0
    5.3860    8.1531   -0.0222 O   0  0
    7.5842    9.0451    0.0085 N   0  0
    7.0491   10.4181   -0.0871 C   0  0  1  0  0  0
    8.1938   11.4376    0.0081 C   0  0
    7.5863   12.8493   -0.1039 C   0  0
    8.6673   13.8869   -0.0591 C   0  0
   10.0344   13.4930   -0.0054 O   0  5
    8.3546   15.1454   -0.0772 O   0  0
    6.3722   10.5692   -1.4137 C   0  0
    4.9748   10.8302   -1.4739 O   0  5
    7.0581   10.4440   -2.5068 O   0  0
    9.7251   -0.1345   -0.0004 C   0  0
   10.5221   -1.1978   -0.0006 N   0  0
   11.8766   -0.6941   -0.0005 C   0  0
   12.9973   -1.3743   -0.0005 N   0  0
  1  2  1  0
  2  3  4  0
  3  4  4  0
  4  5  2  0
  4  6  4  0
  6  7  4  0
  7  8  1  0
  8  9  1  0
  9 10  1  0
 10 11  4  0
 11 12  4  0
 12 13  4  0
 13 14  4  0
 14 15  4  0
 10 15  4  0
 13 16  1  0
 16 17  2  0
 16 18  1  0
 19 18  1  0
 19 20  1  0
 20 21  1  0
 21 22  1  0
 22 23  1  0
 22 24  2  0
 19 25  1  0
 25 26  1  0
 25 27  2  0
  7 28  4  0
 28 29  4  0
 29 30  4  0
  6 30  4  0
 30 31  4  0
  2 31  4  0
 32 33  1  0
 33 34  4  0
 34 35  4  0
 35 36  2  0
 35 37  4  0
 37 38  4  0
 38 39  1  0
 39 40  1  0
 40 41  1  0
 41 42  4  0
 42 43  4  0
 43 44  4  0
 44 45  4  0
 45 46  4  0
 41 46  4  0
 44 47  1  0
 47 48  2  0
 47 49  1  0
 50 49  1  0
 50 51  1  0
 51 52  1  0
 52 53  1  0
 53 54  1  0
 53 55  2  0
 50 56  1  0
 56 57  1  0
 56 58  2  0
 38 59  4  0
 59 60  4  0
 60 61  4  0
 37 61  4  0
 61 62  4  0
 33 62  4  0
M  CHG  4  23  -1  26  -1  54  -1  57  -1
M  STY  4   1 DAT   2 DAT   3 DAT   4 DAT
M  SLB  4   1   1   2   2   3   3   4   4
M  SAL   1  1  29
M  SDT   1 MRV_IMPLICIT_H                                        
M  SDD   1     0.0000    0.0000    DR    ALL  1       0
M  SED   1 IMPL_H1
M  SAL   2  1  31
M  SDT   2 MRV_IMPLICIT_H                                        
M  SDD   2     0.0000    0.0000    DR    ALL  1       0
M  SED   2 IMPL_H1
M  SAL   3  1  60
M  SDT   3 MRV_IMPLICIT_H                                        
M  SDD   3     0.0000    0.0000    DR    ALL  1       0
M  SED   3 IMPL_H1
M  SAL   4  1  62
M  SDT   4 MRV_IMPLICIT_H                                        
M  SDD   4     0.0000    0.0000    DR    ALL  1       0
M  SED   4 IMPL_H1
M  END
> <Name>
Molecule

> <MOLENAME>
PEMETREXED DISODIUM HYDRATE

> <cas#>
357166-30-4

> <Smiles>
Nc(:n:c(:c(:c1CCc2:c:c:c(C(N[C@H](C(=O)[O-])CCC(=O)[O-])=O):c:c:2):c3=O):n:c:1):n:3.Nc(:n:c(:c(:c4CCc5:c:c:c(C(N[C@H](C(=O)[O-])CCC(=O)[O-])=O):c:c:5):c6=O):n:c:4):n:6

$$$$
Molecule
  SciTegic08252015313D

 25 30  0  0  1  0            999 V2000
    3.2051   -1.4677   -2.4375 C   0  0
    3.3246   -2.7549   -1.5935 C   0  0
    4.5767   -2.1465   -2.2530 C   0  0
    3.1997   -0.1941   -1.5449 C   0  0
    1.7833    0.2445   -1.1419 N   0  3
    1.6444    0.2291    0.3963 C   0  0  2  0  0  0
    1.9070   -1.2169    0.9929 C   0  0
    0.7286   -2.1501    0.7736 C   0  0
   -0.4913   -1.6168    0.4318 C   0  0
   -1.6244   -2.3742    0.2652 C   0  0
   -2.8215   -1.5179    0.0594 O   0  0
   -2.2072   -0.1660    0.5667 C   0  0  2  0  0  0
   -0.7557   -0.2467    0.1365 C   0  0  1  0  0  0
    0.2196    0.7313    0.7792 C   0  0  1  0  0  0
    0.0437    0.8406    2.3235 C   0  0
   -0.9902   -0.1421    2.9319 C   0  0
   -2.2555   -0.2383    2.0879 C   0  0
   -3.4027   -0.5558    2.6820 C   0  0
   -0.0116    2.0966    0.2115 O   0  0
   -0.6762   -0.1209   -1.3956 C   0  0
    0.7163   -0.5658   -1.8636 C   0  0
   -1.5434   -3.7541    0.3133 C   0  0
   -0.3066   -4.3280    0.6190 C   0  0
    0.8151   -3.5352    0.8917 C   0  0
   -2.7298   -4.5818    0.1211 O   0  0
  1  2  1  0
  2  3  1  0
  1  3  1  0
  1  4  1  0
  4  5  1  0
  6  5  1  0
  6  7  1  0
  7  8  1  0
  8  9  4  0
  9 10  4  0
 10 11  1  0
 12 11  1  0
 12 13  1  0
 13  9  1  6
 13 14  1  0
  6 14  1  0
 14 15  1  0
 15 16  1  0
 16 17  1  0
 12 17  1  0
 17 18  2  0
 14 19  1  0
 13 20  1  0
 20 21  1  0
  5 21  1  0
 10 22  4  0
 22 23  4  0
 23 24  4  0
  8 24  4  0
 22 25  1  0
M  CHG  1   5   1
M  END
> <Name>
Molecule

> <MOLENAME>
NALMEFENE HYDROCHLORIDE

> <cas#>
58895-64-0

> <Smiles>
C1(C[NH+]2CC[C@]([C@]3(O)[C@H]24)(c(:c56):c(:c:c:c:5O)C4)[C@H](C(=C)CC3)O6)CC1

$$$$
Molecule
  SciTegic08252015313D

 42 47  0  0  0  0            999 V2000
    5.1864   -4.4448   -0.1471 C   0  0
    4.2195   -3.2498   -0.1096 C   0  0
    2.8049   -3.7388   -0.2199 O   0  0
    1.9153   -2.6000   -0.0986 C   0  0
    2.3847   -1.3198    0.0559 N   0  0
    1.2701   -0.5258    0.1034 C   0  0
    1.2454    0.8516    0.2168 C   0  0
    0.0001    1.4685    0.2466 C   0  0
   -1.1623    0.7019    0.1793 C   0  0
   -1.1319   -0.6847    0.0689 C   0  0
   -2.4537   -1.3684    0.0362 C   0  0
   -2.5896   -2.6484    0.1287 O   0  0
   -3.6598   -0.5499   -0.0268 O   0  0
   -4.8524   -1.4551   -0.0051 C   0  0
   -6.1135   -0.6446   -0.0060 C   0  0
   -7.3244   -1.1872    0.0011 C   0  0
   -7.5641   -2.6692    0.0097 C   0  0
   -8.3967   -0.2037   -0.0001 O   0  0
   -7.5908    1.0272   -0.0090 C   0  0
   -8.1227    2.2097   -0.0126 O   0  0
   -6.1341    0.8110   -0.0131 O   0  0
    0.1319   -1.3023    0.0121 C   0  0
    0.5314   -2.6134   -0.1354 N   0  0
   -0.3405   -3.7355   -0.6884 C   0  0
   -0.0555   -5.2155   -0.3846 C   0  0
    1.0540   -5.6568    0.3244 C   0  0
    1.2734   -7.0200    0.4974 C   0  0
    0.3699   -7.9612    0.0116 C   0  0
   -0.7471   -7.5182   -0.6832 C   0  0
   -0.9530   -6.1570   -0.8781 C   0  0
    0.7293   -9.4071    0.1292 C   0  0
    2.0945   -9.6467    0.2548 C   0  0
    2.6147  -10.9329    0.2402 C   0  0
    1.7625  -12.0098    0.0613 C   0  0
    0.3972  -11.7866   -0.0352 C   0  0
   -0.1415  -10.5042    0.0078 C   0  0
   -1.6377  -10.4827    0.0151 C   0  0
   -2.3319  -11.5386   -0.3275 N   0  0
   -3.7297  -11.2377   -0.1529 C   0  0
   -4.6764  -12.0905   -0.3973 O   0  0
   -3.9728   -9.8719    0.3601 O   0  0
   -2.5559   -9.4108    0.4537 N   0  0
  1  2  1  0
  2  3  1  0
  3  4  1  0
  4  5  2  0
  5  6  1  0
  6  7  2  0
  7  8  1  0
  8  9  2  0
  9 10  1  0
 10 11  1  0
 11 12  2  0
 11 13  1  0
 13 14  1  0
 14 15  1  0
 15 16  2  0
 16 17  1  0
 16 18  1  0
 18 19  1  0
 19 20  2  0
 19 21  1  0
 15 21  1  0
 10 22  2  0
  6 22  1  0
 22 23  1  0
  4 23  1  0
 23 24  1  0
 24 25  1  0
 25 26  2  0
 26 27  1  0
 27 28  2  0
 28 29  1  0
 29 30  2  0
 25 30  1  0
 28 31  1  0
 31 32  2  0
 32 33  1  0
 33 34  2  0
 34 35  1  0
 35 36  2  0
 31 36  1  0
 36 37  1  0
 37 38  2  0
 38 39  1  0
 39 40  2  0
 39 41  1  0
 41 42  1  0
 37 42  1  0
M  END
> <Name>
Molecule

> <MOLENAME>
AZILSARTAN MEDOXOMIL

> <cas#>
863031-21-4

> <Smiles>
CCOc1n(Cc2ccc(c3c(C(NOC4=O)=N4)cccc3)cc2)c(c5n1)c(C(OCC(OC(=O)O6)=C6C)=O)ccc5

$$$$
Molecule
  SciTegic08252015313D

 27 29  0  0  0  0            999 V2000
   -1.0072   -3.8278   -0.0007 C   0  0
    0.0679   -2.8126   -0.0005 N   0  0
    1.4219   -3.0724   -0.0004 C   0  0
    2.0878   -1.8620   -0.0002 N   0  3
    1.1236   -0.8830   -0.0003 C   0  0
    1.2901    0.4843   -0.0001 C   0  0
    2.6345    0.9264    0.0002 F   0  0
    0.1483    1.3173   -0.0002 C   0  0
    0.2137    2.9096    0.0000 N   0  0
    1.4279    3.8693    0.0001 C   0  0
    2.7483    3.4458   -0.0001 C   0  0
    3.8084    4.3401    0.0001 C   0  0
    3.5537    5.7015    0.0004 C   0  0
    4.9755    6.9161    0.0007 Br  0  0
    2.2398    6.1503    0.0006 C   0  0
    1.1848    5.2428    0.0004 C   0  0
   -0.4297    5.8452    0.0007 Cl  0  0
   -1.1274    0.6912   -0.0004 C   0  0
   -1.2544   -0.6983   -0.0005 C   0  0
   -0.1053   -1.4622   -0.0005 C   0  0
   -2.4438    1.4401   -0.0006 C   0  0
   -2.5187    2.7288   -0.0016 O   0  0
   -3.7013    0.7042    0.0006 N   0  0
   -4.9434    1.4400   -0.0004 O   0  0
   -6.1095    0.4976    0.0028 C   0  0
   -7.4148    1.3186   -0.0092 C   0  0
   -8.5969    0.3961   -0.0027 O   0  0
  1  2  1  0
  2  3  4  0
  3  4  4  0
  4  5  4  0
  5  6  4  0
  6  7  1  0
  6  8  4  0
  8  9  1  0
  9 10  1  0
 10 11  4  0
 11 12  4  0
 12 13  4  0
 13 14  1  0
 13 15  4  0
 15 16  4  0
 10 16  4  0
 16 17  1  0
  8 18  4  0
 18 19  4  0
 19 20  4  0
  2 20  4  0
  5 20  4  0
 18 21  1  0
 21 22  2  0
 21 23  1  0
 23 24  1  0
 24 25  1  0
 25 26  1  0
 26 27  1  0
M  CHG  1   4   1
M  END
> <Name>
Molecule

> <MOLENAME>
SELUMETINIB

> <cas#>
606143-52-6

> <Smiles>
Cn1:c(:c2:[nH+]:c:1):c:c(C(NOCCO)=O):c(Nc3:c(Cl):c:c(Br):c:c:3):c:2F

$$$$
Molecule
  SciTegic08252015313D

 26 30  0  0  1  0            999 V2000
    1.8977   -0.8711    0.9137 C   0  0
    1.0444   -0.7011   -0.3670 C   0  0  2  0  0  0
    1.0036    0.7948   -0.7222 C   0  0
    0.2484    1.5844    0.3696 C   0  0
   -1.2030    1.0724    0.4343 C   0  0  1  0  0  0
   -1.2267   -0.4026    0.8573 C   0  0
   -0.3497   -1.2103   -0.0433 C   0  0
   -0.7921   -2.3989   -0.4605 C   0  0
    0.0082   -3.2947   -1.3539 C   0  0
    1.5004   -2.9862   -1.2743 C   0  0  1  0  0  0
    2.2128   -3.7486   -2.3795 C   0  0  2  0  0  0
    2.1273   -5.2691   -2.3283 C   0  0
    3.2036   -5.5539   -3.3623 C   0  0
    4.0663   -4.5362   -3.4165 C   0  0
    5.2572   -4.5601   -4.2829 C   0  0
    5.4133   -5.6172   -5.1733 C   0  0
    6.5431   -5.6836   -5.9765 C   0  0
    7.5202   -4.7008   -5.8733 C   0  0
    7.3643   -3.6649   -4.9876 N   0  3
    6.2430   -3.5857   -4.1986 C   0  0
    3.7034   -3.4781   -2.4101 C   0  0  2  0  0  0
    4.3898   -3.8333   -1.0703 C   0  0
    3.8950   -1.9886   -2.7635 C   0  0
    3.2144   -1.1439   -1.6366 C   0  0
    1.6923   -1.4950   -1.5334 C   0  0  2  0  0  0
   -1.9931    1.8742    1.4233 O   0  0
  2  1  1  0
  2  3  1  0
  3  4  1  0
  4  5  1  0
  5  6  1  0
  6  7  1  0
  2  7  1  0
  7  8  2  0
  8  9  1  0
 10  9  1  0
 10 11  1  0
 11 12  1  0
 12 13  1  0
 13 14  2  0
 14 15  1  0
 15 16  4  0
 16 17  4  0
 17 18  4  0
 18 19  4  0
 19 20  4  0
 15 20  4  0
 14 21  1  0
 11 21  1  0
 21 22  1  0
 21 23  1  0
 23 24  1  0
 25 24  1  0
  2 25  1  0
 10 25  1  0
  5 26  1  0
M  CHG  1  19   1
M  END
> <Name>
Molecule

> <MOLENAME>
ABIRATERONE

> <cas#>
154229-19-3

> <Smiles>
C[C@@]1([C@H]([C@H]2C3)CC[C@@](C)([C@H]24)C(c5:c:[nH+]:c:c:c:5)=CC4)C(=C3)C[C@@H](O)CC1

$$$$
Molecule
  SciTegic08252015313D

 29 33  0  0  1  0            999 V2000
    1.9611   -1.0220   -2.8923 C   0  0
    2.8859   -1.5965   -1.8334 C   0  0
    3.9564   -2.2072   -2.2353 O   0  0
    2.6448   -1.5069   -0.3405 O   0  0
    1.3903   -0.7898    0.1847 C   0  0  1  0  0  0
    1.3848    0.7065   -0.1927 C   0  0
    0.2026    1.3605    0.5293 C   0  0
   -1.1211    0.7698    0.0254 C   0  0  2  0  0  0
   -2.2684    1.4071    0.8366 C   0  0  1  0  0  0
   -2.3258    2.8934    0.4545 C   0  0
   -3.4807    3.5827    1.1791 C   0  0
   -4.8301    2.8827    0.8674 C   0  0  2  0  0  0
   -4.7663    1.4065    1.2196 C   0  0  2  0  0  0
   -3.5724    0.7341    0.4749 C   0  0  2  0  0  0
   -3.5053   -0.7382    0.9181 C   0  0
   -2.2132   -1.4087    0.5119 C   0  0
   -1.1230   -0.7312    0.1395 C   0  0
    0.0943   -1.4932   -0.2962 C   0  0
   -6.0677    0.8583    0.6024 C   0  0
   -6.0069    1.6251   -0.7187 C   0  0
   -5.2848    2.7398   -0.5649 C   0  0
   -5.0105    3.6768   -1.6787 C   0  0
   -5.4124    3.3264   -2.9634 C   0  0
   -5.1552    4.1587   -4.0227 N   0  3
   -4.4946    5.3462   -3.8308 C   0  0
   -4.0878    5.7184   -2.5564 C   0  0
   -4.3503    4.8821   -1.4787 C   0  0
   -5.9608    3.5553    1.6663 C   0  0
   -1.2629    1.1182   -1.4803 C   0  0
  1  2  1  0
  2  3  2  0
  2  4  1  0
  5  4  1  0
  5  6  1  0
  6  7  1  0
  7  8  1  0
  8  9  1  0
  9 10  1  0
 10 11  1  0
 11 12  1  0
 12 13  1  0
 13 14  1  0
  9 14  1  0
 14 15  1  0
 15 16  1  0
 16 17  2  0
  8 17  1  0
 17 18  1  0
  5 18  1  0
 13 19  1  0
 19 20  1  0
 20 21  2  0
 12 21  1  0
 21 22  1  0
 22 23  4  0
 23 24  4  0
 24 25  4  0
 25 26  4  0
 26 27  4  0
 22 27  4  0
 12 28  1  0
  8 29  1  0
M  CHG  1  24   1
M  END
> <Name>
Molecule

> <MOLENAME>
ABIRATERONE ACETATE

> <cas#>
154229-18-2

> <Smiles>
CC(O[C@@H]1CC([C@]2(C)CC1)=CC[C@H]([C@@H]23)[C@H]4[C@](C)(C(c5:c:c:c:[nH+]:c:5)=CC4)CC3)=O

$$$$
Molecule
  SciTegic08252015313D

 16 17  0  0  1  0            999 V2000
    2.4080   -1.8038    0.1277 N   0  0
    1.2860   -0.8391    0.0790 C   0  0
    1.5444    0.4471    0.0241 N   0  0
    0.4725    1.3992   -0.0348 C   0  0
    0.7288    2.6686   -0.0736 O   0  0
   -0.8788    0.9267   -0.0688 N   0  0
   -1.1295   -0.4834    0.0162 C   0  0
   -0.1046   -1.3346    0.0898 C   0  0
   -0.3603   -2.7596    0.1765 F   0  0
   -1.9972    1.8834   -0.2247 C   0  0  2  0  0  0
   -1.8877    2.6345   -1.5834 C   0  0
   -2.8900    4.0655   -1.2950 S   0  0
   -3.1467    3.8333    0.4381 C   0  0  2  0  0  0
   -3.1990    5.1578    1.2154 C   0  0
   -3.4101    4.8643    2.6699 O   0  0
   -1.9807    2.9659    0.8372 O   0  0
  1  2  1  0
  2  3  4  0
  3  4  4  0
  4  5  2  0
  4  6  4  0
  6  7  4  0
  7  8  4  0
  2  8  4  0
  8  9  1  0
 10  6  1  0
 10 11  1  0
 11 12  1  0
 12 13  1  0
 13 14  1  0
 14 15  1  0
 13 16  1  0
 10 16  1  0
M  END
> <Name>
Molecule

> <MOLENAME>
EMTRICITABINE

> <cas#>
143491-57-0

> <Smiles>
Nc(:c(F):c:n([C@H]1O[C@@H](CO)SC1):c2=O):n:2

$$$$
Molecule
  SciTegic08252015313D

 77 83  0  0  1  0            999 V2000
    3.6690    1.2071    1.3968 O   0  0
    3.8865    0.9539   -0.0614 C   0  0  2  0  0  0
    2.6676    0.1943   -0.6391 C   0  0  1  0  0  0
    2.5223   -1.1384    0.0342 O   0  0
    1.4032    0.9907   -0.4267 C   0  0
    1.3482    2.4286   -0.7230 O   0  5
    0.3434    0.3915    0.0185 O   0  0
    5.1882    0.1851   -0.2298 C   0  0
    5.3910   -0.8031   -1.3084 O   0  5
    6.1573    0.4114    0.6010 O   0  0
   12.1937    1.2102    1.3886 O   0  0
   12.4065    0.9558   -0.0701 C   0  0  2  0  0  0
   11.1877    0.1907   -0.6426 C   0  0  1  0  0  0
   11.0494   -1.1415    0.0333 O   0  0
    9.9188    0.9814   -0.4290 C   0  0
    9.8594    2.4221   -0.7119 O   0  5
    8.8584    0.3740    0.0039 O   0  0
   13.7110    0.1919   -0.2424 C   0  0
   13.9107   -0.8043   -1.3146 O   0  5
   14.6858    0.4304    0.5782 O   0  0
   29.9612   -1.4963   -4.8990 C   0  0
   30.5217   -2.6211   -4.0022 C   0  0
   29.5252   -2.9152   -2.9320 C   0  0
   28.2221   -2.7225   -3.1765 C   0  0
   27.4274   -2.8852   -2.0072 C   0  0  2  0  0  0
   27.6831   -4.2401   -1.4349 C   0  0
   28.9253   -4.1023   -0.6628 N   0  3
   30.0281   -3.3546   -1.5041 C   0  0
   28.5960   -3.4581    0.7521 C   0  0
   28.0381   -1.9965    0.7707 C   0  0
   26.8055   -1.4621    0.3134 C   0  0
   26.8719   -0.0942    0.5109 N   0  0
   28.1011    0.2233    1.0181 C   0  0
   28.6424    1.4669    1.2988 C   0  0
   29.9468    1.4874    1.7911 C   0  0
   30.6689    0.3047    1.9813 C   0  0
   30.1106   -0.9355    1.6768 C   0  0
   28.8110   -0.9328    1.2013 C   0  0
   25.5992   -2.2711   -0.4213 C   0  0  1  0  0  0
   25.9685   -2.5135   -1.9759 C   0  0
   25.4009   -3.5271    0.3891 C   0  0
   25.1279   -4.6577   -0.1846 O   0  0
   25.4531   -3.4387    1.8511 O   0  0
   25.1839   -4.7809    2.4575 C   0  0
   24.2709   -1.4832   -0.4506 C   0  0
   24.3041   -0.1470   -0.8519 C   0  0
   23.1542    0.6250   -0.7770 C   0  0
   21.9931    0.0435   -0.3265 C   0  0
   21.8917   -1.3029   -0.0510 C   0  0
   23.0433   -2.0730   -0.1037 C   0  0
   22.8946   -3.5009    0.1877 O   0  0
   21.4610   -3.8148    0.5087 C   0  0
   20.9669    0.9929   -0.1188 N   0  0
   19.5422    0.4930    0.1162 C   0  0
   21.3990    2.2724   -0.8408 C   0  0  2  0  0  0
   23.0011    2.1520   -0.7952 C   0  0  2  0  0  0
   23.7882    2.9540   -1.8299 C   0  0
   25.2279    2.7013   -1.3690 C   0  0
   25.1750    2.7514    0.1794 N   0  0
   25.6934    4.1351    0.6182 C   0  0
   24.6714    5.2176    0.3849 C   0  0
   23.3995    5.0074    0.7152 C   0  0
   23.0021    3.7005    1.3204 C   0  0  2  0  0  0
   23.5152    3.7427    2.8189 C   0  0
   23.2740    2.4325    3.6014 C   0  0
   23.6526    2.4927    0.5590 C   0  0  1  0  0  0
   21.4406    3.5263    1.3144 C   0  0  1  0  0  0
   20.8303    4.5987    2.2040 O   0  0
   19.9748    4.0825    3.3661 C   0  0
   19.7110    2.6050    3.6508 C   0  0
   19.4424    4.9469    4.1693 O   0  0
   20.8422    3.5583   -0.1682 C   0  0  1  0  0  0
   21.1633    4.8095   -0.9641 O   0  0
   19.3428    3.5063   -0.1496 C   0  0
   18.6900    3.5321    0.9666 O   0  0
   18.6129    3.4461   -1.4112 O   0  0
   17.1401    3.4171   -1.1338 C   0  0
  2  1  1  0
  2  3  1  0
  3  4  1  0
  3  5  1  0
  5  6  1  0
  5  7  2  0
  2  8  1  0
  8  9  1  0
  8 10  2  0
 12 11  1  0
 12 13  1  0
 13 14  1  0
 13 15  1  0
 15 16  1  0
 15 17  2  0
 12 18  1  0
 18 19  1  0
 18 20  2  0
 21 22  1  0
 22 23  1  0
 23 24  2  0
 24 25  1  0
 25 26  1  0
 26 27  1  0
 27 28  1  0
 23 28  1  0
 27 29  1  0
 29 30  1  0
 30 31  4  0
 31 32  4  0
 32 33  4  0
 33 34  4  0
 34 35  4  0
 35 36  4  0
 36 37  4  0
 37 38  4  0
 30 38  4  0
 33 38  4  0
 31 39  1  0
 39 40  1  0
 25 40  1  0
 39 41  1  1
 41 42  2  0
 41 43  1  0
 43 44  1  0
 39 45  1  6
 45 46  4  0
 46 47  4  0
 47 48  4  0
 48 49  4  0
 49 50  4  0
 45 50  4  0
 50 51  1  0
 51 52  1  0
 48 53  1  0
 53 54  1  0
 55 53  1  0
 55 56  1  0
 47 56  1  0
 56 57  1  0
 57 58  1  0
 58 59  1  0
 59 60  1  0
 60 61  1  0
 61 62  2  0
 62 63  1  0
 63 64  1  0
 64 65  1  0
 63 66  1  0
 56 66  1  0
 66 59  1  0
 63 67  1  0
 67 68  1  0
 68 69  1  0
 69 70  1  0
 69 71  2  0
 67 72  1  0
 55 72  1  0
 72 73  1  0
 72 74  1  6
 74 75  2  0
 74 76  1  0
 76 77  1  0
M  CHG  5   6  -1   9  -1  16  -1  19  -1  27   1
M  STY  1   1 DAT
M  SLB  1   1   1
M  SAL   1  1  32
M  SDT   1 MRV_IMPLICIT_H                                        
M  SDD   1     0.0000    0.0000    DR    ALL  1       0
M  SED   1 IMPL_H1
M  END
> <Name>
Molecule

> <MOLENAME>
VINORELBINE TARTRATE

> <cas#>
125317-39-7

> <Smiles>
O[C@@H](C(=O)[O-])[C@H](C(=O)[O-])O.O[C@@H](C(=O)[O-])[C@H](C(=O)[O-])O.CCC(C[NH+]1C[C@@H]2C[C@@](c3:c(OC):c:c4:c([C@]5([C@@H](N6CC5)[C@@]7(CC)C=CC6)[C@H]([C@](C(OC)=O)(O)[C@@H]7OC(=O)C)N4C):c:3)(C(OC
)=O)c8:c(:c(:c9:[nH]:8):c:c:c:c:9)C1)=C2

$$$$
Molecule
  SciTegic08252015313D

 51 57  0  0  1  0            999 V2000
   14.7671    8.6670  -10.2398 C   0  0
   14.6138    7.1569  -10.5008 C   0  0
   15.7781    6.3050   -9.9014 C   0  0  1  0  0  0
   17.1655    6.4819  -10.6204 C   0  0  2  0  0  0
   18.1595    5.5068   -9.9617 C   0  0
   17.7479    7.8688  -10.5278 O   0  0
   15.8865    6.6038   -8.4520 N   0  0
   15.0621    6.0553   -7.4720 C   0  0
   14.0822    5.2301   -7.6707 O   0  0
   15.5013    6.5730   -6.2435 N   0  0
   16.6186    7.4721   -6.5019 C   0  0
   16.8431    7.4852   -7.8151 N   0  0
   14.9519    6.2257   -4.9511 C   0  0
   13.9467    5.2743   -4.8830 C   0  0
   13.4142    4.9079   -3.6558 C   0  0
   13.8775    5.5022   -2.4915 C   0  0
   14.8784    6.4678   -2.5534 C   0  0
   15.4227    6.8236   -3.7838 C   0  0
   13.2855    5.0831   -1.2017 N   0  0
   11.8060    5.5162   -1.3490 C   0  0
   10.9226    5.0553   -0.1670 C   0  0
   10.9912    3.5612   -0.1066 N   0  0
   12.3341    2.9290   -0.2053 C   0  0
   13.0357    3.5752   -1.4101 C   0  0
    9.7871    2.7390    0.1500 C   0  0
    8.5410    3.3429    0.2645 C   0  0
    7.4081    2.5629    0.4645 C   0  0
    7.5207    1.1801    0.5556 C   0  0
    8.7696    0.5783    0.4569 C   0  0
    9.9019    1.3576    0.2513 C   0  0
    6.3240    0.3549    0.7386 O   0  0
    5.1076    1.2325    0.7812 C   0  0
    3.8408    0.3597    0.7979 C   0  0  1  0  0  0
    3.7602   -0.5983   -0.3719 C   0  0
    2.5136   -1.4023    0.0618 C   0  0  2  0  0  0
    2.8214   -1.6976    1.5264 O   0  0
    3.8018   -0.6127    1.9764 C   0  0
    2.3562   -2.7552   -0.7005 C   0  0
    2.0129   -2.6453   -2.1580 N   0  0
    1.9299   -1.4946   -2.8959 C   0  0
    1.5719   -1.8635   -4.1676 N   0  0
    1.4441   -3.2311   -4.1924 C   0  0
    1.7218   -3.7113   -2.9369 N   0  0
    1.1677   -0.6297    0.0318 C   0  0
    0.9190    0.5275   -0.7196 C   0  0
   -0.3387    1.1185   -0.6809 C   0  0
   -1.3565    0.5726    0.0882 C   0  0
   -1.1165   -0.5726    0.8327 C   0  0
    0.1397   -1.1630    0.8021 C   0  0
   -2.6657    1.1974    0.1128 F   0  0
    1.9232    1.1525   -1.5667 F   0  0
  1  2  1  0
  2  3  1  0
  3  4  1  0
  4  5  1  0
  4  6  1  0
  3  7  1  0
  7  8  4  0
  8  9  2  0
  8 10  4  0
 10 11  4  0
 11 12  4  0
  7 12  4  0
 10 13  1  0
 13 14  4  0
 14 15  4  0
 15 16  4  0
 16 17  4  0
 17 18  4  0
 13 18  4  0
 16 19  1  0
 19 20  1  0
 20 21  1  0
 21 22  1  0
 22 23  1  0
 23 24  1  0
 19 24  1  0
 22 25  1  0
 25 26  4  0
 26 27  4  0
 27 28  4  0
 28 29  4  0
 29 30  4  0
 25 30  4  0
 28 31  1  0
 31 32  1  0
 33 32  1  0
 33 34  1  0
 34 35  1  0
 35 36  1  0
 36 37  1  0
 33 37  1  0
 35 38  1  0
 38 39  1  0
 39 40  4  0
 40 41  4  0
 41 42  4  0
 42 43  4  0
 39 43  4  0
 35 44  1  6
 44 45  4  0
 45 46  4  0
 46 47  4  0
 47 48  4  0
 48 49  4  0
 44 49  4  0
 47 50  1  0
 45 51  1  0
M  END
> <Name>
Molecule

> <MOLENAME>
POSACONAZOLE

> <cas#>
171228-49-2

> <Smiles>
CC[C@H](n1:n:c:n(c2:c:c:c(N3CCN(c4:c:c:c(OC[C@@H]5CO[C@](c6:c:c:c(F):c:c:6F)(Cn7:n:c:n:c:7)C5):c:c:4)CC3):c:c:2):c:1=O)[C@@H](O)C

$$$$
Molecule
  SciTegic08252015313D

 65 74  0  0  1  0            999 V2000
   10.4471   -2.1243   -1.2798 O   0  0
   10.0662   -1.6315   -0.1428 C   0  0
   10.6447   -0.3815    0.3447 O   0  0
   11.6477    0.1278   -0.6456 C   0  0
    9.0706   -2.3149    0.6462 N   0  0
    8.4550   -3.5749    0.1513 C   0  0  2  0  0  0
    6.9555   -3.4079    0.1599 C   0  0
    6.4468   -2.4173    0.8198 O   0  0
    6.1006   -4.3027   -0.6279 N   0  0
    4.7235   -3.9807   -1.1345 C   0  0  2  0  0  0
    4.0429   -2.7202   -0.6622 C   0  0
    4.6382   -1.4907   -0.5621 N   0  0
    3.6879   -0.5505   -0.2723 C   0  0
    2.4930   -1.2551   -0.1861 C   0  0
    1.1988   -0.6073   -0.0111 C   0  0
    1.1678    0.7828    0.0542 C   0  0
   -0.0689    1.3996    0.1094 C   0  0
   -0.3340    2.8992    0.1351 C   0  0
    0.1764    3.5275    1.3835 F   0  0
    0.2103    3.5705   -1.0772 F   0  0
   -1.8556    2.8513    0.1124 C   0  0
   -2.3394    1.5603    0.0946 C   0  0
   -3.6973    1.2836    0.0508 C   0  0
   -4.5692    2.3726    0.0174 C   0  0
   -4.0808    3.6824    0.0364 C   0  0
   -4.9873    4.8219    0.0000 C   0  0
   -6.3702    4.6376   -0.1037 C   0  0
   -7.2399    5.7288   -0.1435 C   0  0
   -6.6678    6.9892   -0.0697 C   0  0
   -7.2514    8.2241   -0.0867 N   0  0
   -6.2386    9.1508    0.0251 C   0  0
   -6.3698   10.6535    0.0279 C   0  0  1  0  0  0
   -7.2243   11.0807   -1.0571 N   0  0
   -6.9037   10.9660   -2.4653 C   0  0
   -7.7694   11.3534   -3.3491 O   0  0
   -5.5806   10.3974   -2.9131 C   0  0  1  0  0  0
   -5.6911    9.9454   -4.3229 N   0  0
   -5.1034    8.6891   -4.7277 C   0  0
   -4.4711    7.9593   -3.8618 O   0  0
   -5.2133    8.2466   -6.1146 O   0  0
   -4.5157    6.9293   -6.2748 C   0  0
   -4.4971   11.4960   -2.7892 C   0  0
   -4.8622   12.7041   -3.6698 C   0  0
   -3.1252   10.9435   -3.2153 C   0  0
   -8.4843   11.6087   -0.5464 C   0  0  2  0  0  0
   -8.1649   13.0304   -0.0890 C   0  0
   -7.2597   12.7500    1.1467 C   0  0
   -7.2122   11.1948    1.2133 C   0  0  1  0  0  0
   -8.6380   10.8279    0.8032 C   0  0
   -5.0218    8.5080    0.0971 N   0  0
   -5.3113    7.1693    0.0380 C   0  0
   -4.4370    6.0994    0.0712 C   0  0
   -2.7133    3.9357    0.0887 C   0  0
   -1.2337    0.6619    0.0944 C   0  0
   -1.2271   -0.7236    0.0470 C   0  0
    0.0167   -1.3537   -0.0067 C   0  0
    2.6956   -2.5926   -0.4294 N   0  0
    3.9683   -5.2731   -0.8425 C   0  0
    5.0718   -6.2524   -1.2793 C   0  0
    6.4741   -5.7131   -0.9210 C   0  0
    4.8083   -7.6745   -1.8527 C   0  0
    4.8567   -7.4897   -0.3610 C   0  0
    8.8854   -4.7549    1.0566 C   0  0
    8.4320   -4.5194    2.5074 C   0  0
   10.4174   -4.9061    1.0093 C   0  0
  1  2  2  0
  2  3  1  0
  3  4  1  0
  2  5  1  0
  6  5  1  0
  6  7  1  0
  7  8  2  0
  7  9  1  0
  9 10  1  0
 10 11  1  0
 11 12  4  0
 12 13  4  0
 13 14  4  0
 14 15  1  0
 15 16  4  0
 16 17  4  0
 17 18  1  0
 18 19  1  0
 18 20  1  0
 18 21  1  0
 21 22  4  0
 22 23  4  0
 23 24  4  0
 24 25  4  0
 25 26  1  0
 26 27  4  0
 27 28  4  0
 28 29  4  0
 29 30  4  0
 30 31  4  0
 32 31  1  0
 32 33  1  0
 33 34  1  0
 34 35  2  0
 34 36  1  0
 36 37  1  0
 37 38  1  0
 38 39  2  0
 38 40  1  0
 40 41  1  0
 36 42  1  0
 42 43  1  0
 42 44  1  0
 45 33  1  0
 45 46  1  0
 46 47  1  0
 47 48  1  0
 32 48  1  0
 48 49  1  0
 45 49  1  0
 31 50  4  0
 50 51  4  0
 29 51  4  0
 51 52  4  0
 26 52  4  0
 25 53  4  0
 21 53  4  0
 22 54  1  0
 17 54  4  0
 54 55  4  0
 55 56  4  0
 15 56  4  0
 14 57  4  0
 11 57  4  0
 10 58  1  0
 58 59  1  0
 59 60  1  0
  9 60  1  0
 59 61  1  0
 61 62  1  0
 59 62  1  0
  6 63  1  0
 63 64  1  0
 63 65  1  0
M  STY  2   1 DAT   2 DAT
M  SLB  2   1   1   2   2
M  SAL   1  1  50
M  SDT   1 MRV_IMPLICIT_H                                        
M  SDD   1     0.0000    0.0000    DR    ALL  1       0
M  SED   1 IMPL_H1
M  SAL   2  1  57
M  SDT   2 MRV_IMPLICIT_H                                        
M  SDD   2     0.0000    0.0000    DR    ALL  1       0
M  SED   2 IMPL_H1
M  END
> <Name>
Molecule

> <MOLENAME>
LEDIPASVIR

> <cas#>
1256388-51-8

> <Smiles>
O=C(N[C@@H](C(C)C)C(N1CC2(CC2)C[C@H]1c3:n:c(c4:c:c:c(:c5:c:4)c6:c(:c:c(c7:c:c(:c8:c:c:7):n:c([C@@H]9[C@H](C[C@@H]%10N9C([C@H](C(C)C)NC(OC)=O)=O)CC%10):[nH]:8):c:c:6)C5(F)F):c:[nH]:3)=O)OC

$$$$
Molecule
  SciTegic08252015313D

 32 36  0  0  0  0            999 V2000
    4.3200   -5.7942   -0.0003 C   0  0
    3.8008   -4.4073    0.0002 N   0  0
    4.7850   -3.2900   -0.0002 C   0  0
    2.3288   -4.2130    0.0006 C   0  0
    1.6013   -5.2855    0.0003 O   0  0
    1.6370   -2.8649    0.0009 C   0  0
    2.2628   -1.6163    0.0020 C   0  0
    1.2325   -0.6890    0.0008 C   0  0
    1.3149    0.6905    0.0009 C   0  0
    0.1259    1.3796   -0.0006 N   0  0
   -1.0916    0.7287   -0.0029 C   0  0
   -2.3726    1.5049   -0.0034 N   0  0
   -2.3818    2.9969   -0.0017 C   0  0
   -1.1861    3.7024    0.0004 C   0  0
   -1.1940    5.0869    0.0019 C   0  0
   -2.4045    5.7628    0.0010 C   0  0
   -3.5978    5.0499   -0.0011 C   0  0
   -3.5758    3.6762   -0.0024 N   0  3
   -2.3919    7.2330    0.0022 N   0  0
   -1.3965    7.5679    1.1284 C   0  0
   -1.1242    9.0790    1.2177 C   0  0
   -0.3479    9.4878   -0.0010 N   0  3
   -1.1271    9.0802   -1.2184 C   0  0
   -1.4021    7.5690   -1.1288 C   0  0
   -1.1509   -0.6446   -0.0040 N   0  0
    0.0261   -1.3414   -0.0015 C   0  0
    0.2653   -2.6926   -0.0007 N   0  0
   -0.7354   -3.8415   -0.0087 C   0  0
   -1.7091   -3.8174   -1.1967 C   0  0
   -2.8471   -2.8621   -0.7647 C   0  0
   -2.8140   -2.8527    0.7969 C   0  0
   -1.6992   -3.8462    1.1874 C   0  0
  1  2  1  0
  2  3  1  0
  2  4  1  0
  4  5  2  0
  4  6  1  0
  6  7  4  0
  7  8  4  0
  8  9  4  0
  9 10  4  0
 10 11  4  0
 11 12  1  0
 12 13  1  0
 13 14  4  0
 14 15  4  0
 15 16  4  0
 16 17  4  0
 17 18  4  0
 13 18  4  0
 16 19  1  0
 19 20  1  0
 20 21  1  0
 21 22  1  0
 22 23  1  0
 23 24  1  0
 19 24  1  0
 11 25  4  0
 25 26  4  0
  8 26  4  0
 26 27  4  0
  6 27  4  0
 27 28  1  0
 28 29  1  0
 29 30  1  0
 30 31  1  0
 31 32  1  0
 28 32  1  0
M  CHG  2  18   1  22   1
M  END
> <Name>
Molecule

> <MOLENAME>
RIBOCICLIB

> <cas#>
1211441-98-3

> <Smiles>
CN(C(c1:n(C2CCCC2):c(:c3:c:1):n:c(Nc4:[nH+]:c:c(N5CC[NH2+]CC5):c:c:4):n:c:3)=O)C

$$$$
Molecule
  SciTegic08252015313D

 30 33  0  0  1  0            999 V2000
    1.2298   -0.7252   -0.0634 O   0  0
    1.0210    0.7557   -0.3089 C   0  0  2  0  0  0
   -0.4391    1.0521   -0.4834 N   0  0
   -1.4104    0.3566    0.4228 C   0  0  1  0  0  0
   -0.6195   -0.2680    1.5788 C   0  0
    0.3818   -1.2932    1.0446 C   0  0
   -2.4156    1.3484    1.0465 C   0  0
   -0.8725    2.1374   -1.3816 C   0  0
   -2.1291    2.4234   -1.5263 O   0  0
    0.1324    2.9392   -2.0788 C   0  0
    1.5137    2.4684   -2.1117 N   0  0
    1.8265    1.0964   -1.5776 C   0  0
    2.5295    3.2189   -2.8684 C   0  0
    2.2054    4.3621   -3.4660 C   0  0
    0.8290    4.8584   -3.3890 C   0  0
    0.5067    5.9695   -3.9743 O   0  0
   -0.1959    4.0811   -2.6851 C   0  0
   -1.5758    4.5621   -2.6605 O   0  5
    3.2184    5.1035   -4.2292 C   0  0
    2.8969    6.1980   -4.8455 O   0  0
    4.5718    4.6023   -4.3184 N   0  0
    5.5749    5.3333   -5.1485 C   0  0
    6.9477    4.6916   -5.0975 C   0  0
    7.9796    5.2333   -5.8586 C   0  0
    9.2451    4.6633   -5.8246 C   0  0
    9.4857    3.5487   -5.0294 C   0  0
    8.4583    3.0051   -4.2696 C   0  0
    7.1922    3.5772   -4.3051 C   0  0
   10.8083    2.9542   -4.9925 F   0  0
    7.7306    6.3966   -6.6880 F   0  0
  1  2  1  0
  2  3  1  0
  3  4  1  0
  4  5  1  0
  5  6  1  0
  1  6  1  0
  4  7  1  0
  3  8  1  0
  8  9  2  0
  8 10  1  0
 10 11  4  0
 11 12  1  0
  2 12  1  0
 11 13  4  0
 13 14  4  0
 14 15  4  0
 15 16  2  0
 15 17  4  0
 10 17  4  0
 17 18  1  0
 14 19  1  0
 19 20  2  0
 19 21  1  0
 21 22  1  0
 22 23  1  0
 23 24  4  0
 24 25  4  0
 25 26  4  0
 26 27  4  0
 27 28  4  0
 23 28  4  0
 26 29  1  0
 24 30  1  0
M  CHG  1  18  -1
M  END
> <Name>
Molecule

> <MOLENAME>
DOLUTEGRAVIR

> <cas#>
1051375-16-6

> <Smiles>
O1CC[C@@H](C)N2[C@@H]1Cn3:c(:c([O-]):c(=O):c(C(NCc4:c:c:c(F):c:c:4F)=O):c:3)C2=O

$$$$
Molecule
  SciTegic08252015313D

 40 45  0  0  0  0            999 V2000
    3.8476   -7.4647   -1.2646 C   0  0
    4.3586   -6.1342   -0.7961 O   0  0
    3.2453   -5.1932   -0.6985 C   0  0
    2.0442   -5.5765   -1.0020 O   0  0
    3.4817   -3.8203   -0.2593 O   0  0
    2.1788   -3.0804   -0.2497 C   0  0
    2.4012   -1.6589    0.1692 O   0  0
    1.1773   -0.7913    0.1659 C   0  0
    1.3215    0.4934    0.5104 C   0  0
    2.6319    1.0152    0.8958 C   0  0
    3.6392    0.2182    1.0693 O   0  0
    2.8316    2.4299    1.0196 N   0  0
    4.2282    2.9116    1.2543 C   0  0
    4.2732    4.3825    1.6875 C   0  0
    3.4281    5.1877    0.7687 O   0  0
    2.0274    4.8017    1.0546 C   0  0
    1.7488    3.3670    0.5789 C   0  0
    0.3109    2.8345    0.9723 N   0  0
   -0.9119    3.6505    0.3822 C   0  0
   -0.9466    3.6611   -1.1705 C   0  0
    0.2023    3.4116   -1.9122 C   0  0
    0.1693    3.3615   -3.2995 C   0  0
   -1.0335    3.5370   -3.9663 C   0  0
   -1.0813    3.4863   -5.4137 F   0  0
   -2.1934    3.7663   -3.2362 C   0  0
   -3.4554    3.9528   -3.9264 F   0  0
   -2.1466    3.8252   -1.8528 C   0  0
   -3.3699    4.0862   -1.1118 C   0  0
   -3.2386    5.7639   -0.6315 S   0  0
   -2.1779    5.9388    0.7458 C   0  0
   -2.3771    7.0812    1.5136 C   0  0
   -1.6756    7.2903    2.6911 C   0  0
   -0.8055    6.3110    3.1404 C   0  0
   -0.6110    5.1653    2.3810 C   0  0
   -1.2509    4.9713    1.1604 C   0  0
    0.1628    1.4096    0.4995 N   0  0
   -1.1797    0.8808    0.1980 C   0  0
   -1.3364   -0.3909   -0.1476 C   0  0
   -0.1899   -1.2909   -0.2178 C   0  0
   -0.4030   -2.5135   -0.5931 O   0  0
  1  2  1  0
  2  3  1  0
  3  4  2  0
  3  5  1  0
  5  6  1  0
  6  7  1  0
  7  8  1  0
  8  9  4  0
  9 10  1  0
 10 11  2  0
 10 12  1  0
 12 13  1  0
 13 14  1  0
 14 15  1  0
 15 16  1  0
 16 17  1  0
 12 17  1  0
 17 18  1  0
 18 19  1  0
 19 20  1  0
 20 21  4  0
 21 22  4  0
 22 23  4  0
 23 24  1  0
 23 25  4  0
 25 26  1  0
 25 27  4  0
 20 27  4  0
 27 28  1  0
 28 29  1  0
 29 30  1  0
 30 31  4  0
 31 32  4  0
 32 33  4  0
 33 34  4  0
 34 35  4  0
 19 35  1  0
 30 35  4  0
 18 36  1  0
  9 36  4  0
 36 37  4  0
 37 38  4  0
 38 39  4  0
  8 39  4  0
 39 40  2  0
M  END
> <Name>
Molecule

> <MOLENAME>
BALOXAVIR MARBOXIL

> <cas#>
1985606-14-1

> <Smiles>
COC(OCOc(:c(=O):c:c1):c2:n:1N(C3c(:c4SCc(:c35):c(F):c(F):c:c:5):c:c:c:c:4)C(N6C2=O)COCC6)=O

$$$$
Molecule
  SciTegic08252015313D

 72 75  0  0  1  0            999 V2000
    3.3766    2.4053   -3.7703 C   0  0
    3.5056    3.7068   -2.9850 C   0  0
    2.7871    3.7266   -1.5911 C   0  0  1  0  0  0
    1.1203    3.6276   -1.8750 C   0  0
    0.2179    4.6174   -1.5582 C   0  0
    0.7868    5.8799   -0.9680 C   0  0
   -1.4679    4.6716   -1.7072 C   0  0  1  0  0  0
   -1.7404    5.7398   -2.7349 O   0  0
   -2.5336    3.4692   -2.1494 C   0  0
   -2.6799    2.0310   -1.4905 C   0  0
   -2.9987    1.4670   -0.2979 C   0  0
   -2.6140   -0.0729   -0.2863 C   0  0
   -2.7194   -1.0218    0.6819 C   0  0
   -3.3920   -0.7857    2.1052 C   0  0
   -2.7627    0.2601    3.1149 O   0  0
   -1.9170   -0.1016    4.4926 C   0  0  2  0  0  0
   -0.3974   -0.4350    4.3421 O   0  0
    0.0452   -1.9211    4.5142 C   0  0  2  0  0  0
    1.3683   -2.1456    3.7565 C   0  0
   -1.0273   -2.7628    3.9286 C   0  0  1  0  0  0
   -0.4849   -4.1854    3.7177 O   0  0
   -1.3923   -5.1477    3.0815 C   0  0
   -2.6078   -4.7941    2.8680 O   0  0
   -0.9070   -6.5177    2.6058 C   0  0
    0.2858   -7.0913    3.0666 C   0  0
    1.1745   -6.4622    4.0676 O   0  5
    0.6958   -8.3352    2.5973 C   0  0
    2.1643   -9.0086    3.1936 Cl  0  0
   -0.0678   -9.0278    1.6670 C   0  0
    0.3471  -10.3414    1.1640 O   0  0
   -1.2414   -8.4681    1.1999 C   0  0
   -2.1785   -9.3259    0.0342 Cl  0  0
   -1.6630   -7.2262    1.6560 C   0  0
   -2.9416   -6.6830    1.0626 C   0  0
   -2.6599   -6.0872   -0.3355 C   0  0
   -2.2929   -2.6443    4.8751 C   0  0  2  0  0  0
   -3.4959   -3.0730    4.1191 O   0  0
   -2.3872   -1.1730    5.4671 C   0  0  2  0  0  0
   -3.6985   -0.8554    6.1746 O   0  0
   -4.8454   -0.5886    5.2479 C   0  0
   -2.2568   -2.4840    0.4717 C   0  0
   -2.8788   -3.3073    1.2388 O   0  0
   -1.1439   -3.1619   -0.4447 O   0  0
   -0.2510   -2.4798   -1.5218 C   0  0
    1.3305   -2.8826   -1.4312 C   0  0
    2.0932   -1.5805   -1.7274 C   0  0
    3.3753   -1.2227   -1.4728 C   0  0
    4.3540   -2.2086   -0.8569 C   0  0
    3.5198    0.3346   -1.4842 C   0  0
    4.0020    1.1533   -0.5207 C   0  0
    4.7412    0.5969    0.6889 C   0  0
    3.6975    2.7412   -0.4324 C   0  0  2  0  0  0
    3.4387    3.0457    1.1817 O   0  0
    2.2817    2.7147    2.3600 C   0  0  2  0  0  0
    1.8187    1.2949    2.5505 O   0  0
    0.9904    0.8395    1.3740 C   0  0
   -0.1850    0.1605    1.7591 C   0  0
    1.6248   -0.2448    0.8072 C   0  0
    0.5472    2.0126    0.4713 C   0  0  1  0  0  0
   -0.4261    1.6298   -0.6703 O   0  0
    0.0880    1.0379   -2.0124 C   0  0
    1.3227    0.8835   -2.1584 O   0  0
   -0.7186    1.0186   -3.3466 C   0  0
    0.2387    0.9856   -4.5472 C   0  0
   -1.7845   -0.0712   -3.5111 C   0  0
   -0.0965    3.0153    1.5009 C   0  0  2  0  0  0
   -0.9181    4.1149    1.0061 O   0  0
    1.0361    3.6217    2.3304 C   0  0  2  0  0  0
    1.5144    4.9336    1.8198 O   0  0
   -0.7439   -3.1319   -2.8449 C   0  0  1  0  0  0
    0.1333   -2.7293   -4.0540 C   0  0
   -0.6656   -4.6149   -2.7055 O   0  0
  1  2  1  0
  3  2  1  0
  3  4  1  0
  4  5  2  0
  5  6  1  0
  5  7  1  0
  7  8  1  0
  7  9  1  0
  9 10  1  0
 10 11  2  0
 11 12  1  0
 12 13  2  0
 13 14  1  0
 14 15  1  0
 16 15  1  0
 16 17  1  0
 17 18  1  0
 18 19  1  0
 18 20  1  0
 20 21  1  0
 21 22  1  0
 22 23  2  0
 22 24  1  0
 24 25  4  0
 25 26  1  0
 25 27  4  0
 27 28  1  0
 27 29  4  0
 29 30  1  0
 29 31  4  0
 31 32  1  0
 31 33  4  0
 24 33  4  0
 33 34  1  0
 34 35  1  0
 20 36  1  0
 36 37  1  0
 36 38  1  0
 16 38  1  0
 38 39  1  0
 39 40  1  0
 13 41  1  0
 41 42  2  0
 41 43  1  0
 43 44  1  0
 44 45  1  0
 45 46  1  0
 46 47  2  0
 47 48  1  0
 47 49  1  0
 49 50  2  0
 50 51  1  0
 50 52  1  0
  3 52  1  0
 52 53  1  0
 54 53  1  0
 54 55  1  0
 55 56  1  0
 56 57  1  0
 56 58  1  0
 56 59  1  0
 59 60  1  0
 60 61  1  0
 61 62  2  0
 61 63  1  0
 63 64  1  0
 63 65  1  0
 59 66  1  0
 66 67  1  0
 66 68  1  0
 54 68  1  0
 68 69  1  0
 44 70  1  0
 70 71  1  0
 70 72  1  0
M  CHG  1  26  -1
M  END
> <Name>
Molecule

> <MOLENAME>
FIDAXOMICIN

> <cas#>
873857-62-6

> <Smiles>
CC[C@H]([C@@H](O[C@H]1[C@@H](O)[C@@H](O)[C@H](OC(C(C)C)=O)C(C)(C)O1)\C(\C)=C\C(\C)=C\CC([C@H](O)C)OC(=O)\C(\CO[C@H]2[C@@H](OC)[C@@H](O)[C@H](OC(c3:c(CC):c(Cl):c(O):c(Cl):c:3[O-])=O)[C@@H](C)O2)=C\C=C\
C4)\C=C(\[C@H]4O)/C

$$$$
Molecule
  SciTegic08252015313D

 49 53  0  0  1  0            999 V2000
    1.7147   -2.9824   -0.3811 O   0  0
    1.3533   -1.8554   -0.9106 C   0  0
    1.7355   -1.5063   -2.2492 N   0  0
    2.4198   -2.4762   -3.1260 C   0  0  2  0  0  0
    2.5962   -1.8669   -4.4858 C   0  0
    2.0462   -0.7248   -4.7578 O   0  0
    3.3560   -2.5594   -5.5180 C   0  0
    3.9150   -3.6954   -5.2335 O   0  0
    3.4428   -1.9290   -6.8499 N   0  0
    4.1694   -2.5260   -8.0366 C   0  0
    4.0907   -4.0653   -8.0118 C   0  0
    5.3878   -3.3551   -7.5855 C   0  0
    1.5574   -3.7468   -3.2480 C   0  0
    0.1815   -3.3724   -3.8269 C   0  0
   -0.6937   -4.6328   -3.9224 C   0  0
    0.4829   -0.9163   -0.1596 C   0  0  1  0  0  0
    0.9780    0.4767   -0.0749 N   0  0
   -0.1450    1.4935   -0.1876 C   0  0
   -1.3822    0.5473   -0.2570 C   0  0  1  0  0  0
   -0.8228   -0.6252   -0.9683 C   0  0  2  0  0  0
   -1.8927   -1.7032   -0.8739 C   0  0
   -2.5095   -1.4243    0.5529 C   0  0
   -1.8009   -0.1091    1.0579 C   0  0
    2.4018    0.8143   -0.1076 C   0  0
    3.2817   -0.1289    0.0286 O   0  0
    2.8738    2.2443   -0.2990 C   0  0  1  0  0  0
    4.1201    2.4521    0.4871 N   0  0
    4.2869    3.6389    1.2942 C   0  0
    3.3254    4.5047    1.3801 O   0  0
    5.6047    3.9015    1.9686 C   0  0  1  0  0  0
    5.8470    5.3596    2.0481 N   0  0
    7.1283    5.8534    2.4910 C   0  0
    8.0721    5.0224    2.8068 O   0  0
    7.3627    7.2903    2.5870 C   0  0
    6.3676    8.1720    2.2482 N   0  0
    6.5884    9.5225    2.3396 C   0  0
    7.8196    9.9973    2.7761 C   0  0
    8.8140    9.1155    3.1152 N   0  0
    8.5935    7.7645    3.0231 C   0  0
    5.6041    3.3210    3.3927 C   0  0
    5.3769    1.8010    3.3382 C   0  0
    5.4030    1.2301    4.7661 C   0  0
    4.2919    1.8911    5.6030 C   0  0
    4.5208    3.4134    5.6541 C   0  0
    4.4940    3.9837    4.2258 C   0  0
    3.1978    2.5068   -1.8121 C   0  0
    4.2922    1.5394   -2.3022 C   0  0
    1.9495    2.3153   -2.6880 C   0  0
    3.6957    3.9530   -1.9848 C   0  0
  1  2  2  0
  2  3  1  0
  4  3  1  0
  4  5  1  0
  5  6  2  0
  5  7  1  0
  7  8  2  0
  7  9  1  0
  9 10  1  0
 10 11  1  0
 11 12  1  0
 10 12  1  0
  4 13  1  0
 13 14  1  0
 14 15  1  0
 16  2  1  0
 16 17  1  0
 17 18  1  0
 18 19  1  0
 19 20  1  0
 16 20  1  0
 20 21  1  0
 21 22  1  0
 22 23  1  0
 19 23  1  0
 17 24  1  0
 24 25  2  0
 24 26  1  0
 26 27  1  0
 27 28  1  0
 28 29  2  0
 28 30  1  0
 30 31  1  0
 31 32  1  0
 32 33  2  0
 32 34  1  0
 34 35  4  0
 35 36  4  0
 36 37  4  0
 37 38  4  0
 38 39  4  0
 34 39  4  0
 30 40  1  0
 40 41  1  0
 41 42  1  0
 42 43  1  0
 43 44  1  0
 44 45  1  0
 40 45  1  0
 26 46  1  0
 46 47  1  0
 46 48  1  0
 46 49  1  0
M  END
> <Name>
Molecule

> <MOLENAME>
TELAPREVIR

> <cas#>
402957-28-2

> <Smiles>
O=C([C@@H]1[C@@H]2[C@@H](CCC2)CN1C([C@H](C(C)(C)C)NC([C@H](C3CCCCC3)NC(c4:c:n:c:c:n:4)=O)=O)=O)N[C@@H](CCC)C(C(NC5CC5)=O)=O

$$$$
Molecule
  SciTegic08252015313D

 27 27  0  0  0  0            999 V2000
    1.5132    2.1446    0.3741 O   0  5
    1.4108    0.7147    0.0948 C   0  0
    0.2456    0.1514    0.0150 O   0  0
    2.6541   -0.1013   -0.0996 C   0  0
    3.8935    0.7967    0.1018 C   0  0
    5.2277    0.0673   -0.0754 C   0  0
    5.3297   -1.3694   -0.4372 O   0  5
    6.3241    0.7380    0.0976 O   0  0
   15.2907    4.0815   -1.1096 C   0  0
   15.1269    2.5980   -1.4195 N   0  3
   16.4133    2.1580   -2.1187 C   0  0
   14.9821    1.8307   -0.0961 C   0  0
   13.7854    0.7957   -0.0187 C   0  0
   12.4263    1.5267   -0.0653 C   0  0
   12.3997    2.9170   -0.0633 C   0  0
   11.1936    3.6043   -0.1044 C   0  0
    9.9953    2.9019   -0.1344 C   0  0
    8.7267    3.6216   -0.1842 O   0  0
   10.0089    1.5146   -0.1190 C   0  0
   11.2203    0.8343   -0.0852 C   0  0
   13.8953   -0.4010   -1.0521 C   0  0
   13.5762    0.0650   -2.4468 O   0  0
   15.3261   -0.9739   -0.9991 C   0  0
   15.4738   -2.1065   -2.0311 C   0  0
   14.4858   -3.2360   -1.6992 C   0  0
   13.0522   -2.6838   -1.7288 C   0  0
   12.9207   -1.5514   -0.6968 C   0  0
  1  2  1  0
  2  3  2  0
  2  4  1  0
  4  5  1  0
  5  6  1  0
  6  7  1  0
  6  8  2  0
  9 10  1  0
 10 11  1  0
 10 12  1  0
 12 13  1  0
 13 14  1  0
 14 15  2  0
 15 16  1  0
 16 17  2  0
 17 18  1  0
 17 19  1  0
 19 20  2  0
 14 20  1  0
 13 21  1  0
 21 22  1  0
 21 23  1  0
 23 24  1  0
 24 25  1  0
 25 26  1  0
 26 27  1  0
 21 27  1  0
M  CHG  3   1  -1   7  -1  10   1
M  END
> <Name>
Molecule

> <MOLENAME>
DESVENLAFAXINE SUCCINATE HYDRATE

> <cas#>
386750-22-7

> <Smiles>
[O-]C(CCC(=O)[O-])=O.C[NH+](CC(C1(CCCCC1)O)c2ccc(O)cc2)C

$$$$
Molecule
  SciTegic08252015313D

 36 39  0  0  1  0            999 V2000
    1.9729   -0.7068    4.0883 C   0  0
    0.9186   -1.6116    3.5008 O   0  0
    1.1520   -1.7529    2.0260 C   0  0  2  0  0  0
    2.3679   -2.5220    1.6610 N   0  0
    2.7647   -3.5966    2.5583 C   0  0
    2.0865   -3.7700    3.6487 O   0  0
    3.9382   -4.4932    2.2685 C   0  0
    5.1912   -3.6736    2.2218 C   0  0
    6.2932   -4.0997    1.4260 O   0  5
    5.2760   -2.5838    2.9189 O   0  0
    4.0493   -5.4964    3.4017 C   0  0
    2.9405   -6.2500    3.7842 C   0  0
    3.0214   -7.1168    4.8636 C   0  0
    4.2155   -7.2371    5.5677 C   0  0
    4.2903   -8.1298    6.7215 O   0  0
    5.3273   -6.5050    5.1765 C   0  0
    5.2444   -5.6347    4.0926 C   0  0
    0.8020   -0.3359    1.2424 C   0  0  1  0  0  0
    1.4317    0.1870    0.0521 O   0  0
    0.4108    1.2387   -0.4317 C   0  0
   -1.0459    0.6799   -0.5275 C   0  0
   -2.0989    1.5448   -1.1476 C   0  0
   -2.2199    2.9338   -0.0099 S   0  0
   -3.6928    3.8617   -0.1823 C   0  0
   -4.8567    3.4467   -0.7697 N   0  0
   -5.7379    4.4763   -0.6477 N   0  0
   -5.1439    5.5109    0.0072 N   0  0
   -3.8807    5.1257    0.2936 N   0  0
   -2.8696    5.9343    1.0170 C   0  0
   -1.3315   -0.5275   -0.0104 C   0  0
   -0.2680   -1.1024    0.7039 N   0  0
   -0.0569   -2.2592    1.3142 C   0  0
   -0.9532   -3.0652    1.7825 O   0  0
   -2.6647   -1.2021   -0.1122 C   0  0
   -2.8317   -2.5168    0.4017 O   0  5
   -3.6589   -0.6566   -0.7408 O   0  0
  1  2  1  0
  3  2  1  6
  3  4  1  0
  4  5  1  0
  5  6  2  0
  5  7  1  0
  7  8  1  0
  8  9  1  0
  8 10  2  0
  7 11  1  0
 11 12  4  0
 12 13  4  0
 13 14  4  0
 14 15  1  0
 14 16  4  0
 16 17  4  0
 11 17  4  0
  3 18  1  0
 18 19  1  0
 19 20  1  0
 20 21  1  0
 21 22  1  0
 22 23  1  0
 23 24  1  0
 24 25  4  0
 25 26  4  0
 26 27  4  0
 27 28  4  0
 24 28  4  0
 28 29  1  0
 21 30  2  0
 30 31  1  0
 18 31  1  0
 31 32  1  0
  3 32  1  0
 32 33  2  0
 30 34  1  0
 34 35  1  0
 34 36  2  0
M  CHG  2   9  -1  35  -1
M  END
> <Name>
Molecule

> <MOLENAME>
LATAMOXEF SODIUM

> <cas#>
64953-12-4

> <Smiles>
CO[C@]1(C(=O)N([C@@H]12)C(C(=O)[O-])=C(CSc3:n(C):n:n:n:3)CO2)NC(C(c4:c:c:c(O):c:c:4)C(=O)[O-])=O

$$$$
Molecule
  SciTegic08252015313D

 37 41  0  0  1  0            999 V2000
    0.7787    0.1359    4.2420 C   0  0
    0.3789    0.1345    2.8018 O   0  0
    1.4222   -0.5155    2.0040 C   0  0
    2.4820   -0.9710    2.5954 O   0  0
    1.2492   -0.6921    0.5080 C   0  0  2  0  0  0
    1.2430    0.6798   -0.1958 C   0  0
   -0.0065    1.4912    0.1739 C   0  0
   -1.2509    0.7731   -0.3749 C   0  0
   -2.5011    1.6076   -0.0430 C   0  0
   -1.1271    0.6241   -1.9007 C   0  0
   -1.4071   -0.6110    0.2720 C   0  0
   -0.0932   -1.4360    0.2805 C   0  0  2  0  0  0
   -0.1033   -2.9756    0.4552 C   0  0  1  0  0  0
   -1.2798   -3.6874   -0.1845 C   0  0
   -2.3392   -3.0484   -0.5687 O   0  0
   -1.2372   -5.1463   -0.3322 C   0  0
   -0.1183   -5.8363   -0.0936 C   0  0
   -0.1680   -7.3417   -0.1876 C   0  0  1  0  0  0
   -0.5778   -7.8597    1.2215 C   0  0
   -1.2328   -7.7640   -1.1479 C   0  0
   -1.1345   -8.9027   -1.8443 C   0  0
   -2.1806   -9.2501   -2.7391 C   0  0
   -3.0620   -9.5371   -3.4852 N   0  0
    0.0442   -9.8040   -1.7335 C   0  0
    0.0588  -10.9174   -2.3963 O   0  0
    1.2430   -9.4155   -0.9213 C   0  0
    2.5136   -9.7617   -1.7138 C   0  0
    1.3023  -10.2449    0.3905 C   0  0
    1.1954   -7.8690   -0.7462 C   0  0  2  0  0  0
    2.3760   -7.3418    0.0637 C   0  0
    2.4114   -5.8289   -0.2263 C   0  0
    1.1760   -5.1331    0.3611 C   0  0  2  0  0  0
    1.3061   -5.2095    1.9085 C   0  0
    1.1772   -3.6411   -0.0834 C   0  0  1  0  0  0
    1.2219   -3.5298   -1.6326 C   0  0
    2.4174   -2.9513    0.4778 C   0  0
    2.4383   -1.5060   -0.0498 C   0  0
  1  2  1  0
  2  3  1  0
  3  4  2  0
  5  3  1  6
  5  6  1  0
  6  7  1  0
  7  8  1  0
  8  9  1  0
  8 10  1  0
  8 11  1  0
 12 11  1  0
  5 12  1  0
 12 13  1  0
 13 14  1  0
 14 15  2  0
 14 16  1  0
 16 17  2  0
 17 18  1  0
 18 19  1  0
 18 20  1  0
 20 21  2  0
 21 22  1  0
 22 23  3  0
 21 24  1  0
 24 25  2  0
 24 26  1  0
 26 27  1  0
 26 28  1  0
 26 29  1  0
 18 29  1  0
 29 30  1  0
 30 31  1  0
 31 32  1  0
 17 32  1  0
 32 33  1  0
 32 34  1  0
 13 34  1  0
 34 35  1  0
 34 36  1  0
 36 37  1  0
  5 37  1  0
M  END
> <Name>
Molecule

> <MOLENAME>
BARDOXOLONE METHYL

> <cas#>
218600-53-4

> <Smiles>
COC([C@@]1(CC[C@](C)([C@H]23)[C@@](C)(C4=CC2=O)CC[C@H]([C@@]45C)C(C)(C)C(=O)C(C#N)=C5)[C@@H]3CC(C)(C)CC1)=O

$$$$
Molecule
  SciTegic08252015313D

 23 26  0  0  1  0            999 V2000
    5.7699    1.2266    2.0034 N   0  0
    6.0654    0.5950    1.0384 C   0  0
    6.4345   -0.1782   -0.1600 C   0  0
    6.0902   -1.7158   -0.0540 C   0  0  1  0  0  0
    6.7699   -2.5403    1.1344 C   0  0
    6.3965   -2.0834    2.5627 C   0  0
    7.5332   -1.1027    3.0063 C   0  0
    8.6041   -1.1557    1.8772 C   0  0
    8.3073   -2.4752    1.1460 C   0  0
    4.6207   -1.8804    0.0264 N   0  0
    3.7211   -0.8463    0.0101 C   0  0
    2.4766   -1.4518    0.0047 C   0  0
    2.6357   -2.8320    0.0107 C   0  0
    3.9863   -3.0785    0.0234 N   0  0
    1.1985   -0.7231   -0.0015 C   0  0
    1.1776    0.6535   -0.0008 N   0  0
   -0.0148    1.3507   -0.0011 C   0  0
   -1.2277    0.6987   -0.0006 N   0  0
   -1.1991   -0.6681   -0.0009 C   0  0
   -2.2299   -1.5640   -0.0002 N   0  0
   -1.7102   -2.8391   -0.0004 C   0  0
   -0.3163   -2.7331   -0.0014 C   0  0
   -0.0252   -1.3738   -0.0017 C   0  0
  1  2  3  0
  2  3  1  0
  3  4  1  0
  4  5  1  0
  5  6  1  0
  6  7  1  0
  7  8  1  0
  8  9  1  0
  5  9  1  0
  4 10  1  0
 10 11  4  0
 11 12  4  0
 12 13  4  0
 13 14  4  0
 10 14  4  0
 12 15  1  0
 15 16  4  0
 16 17  4  0
 17 18  4  0
 18 19  4  0
 19 20  4  0
 20 21  4  0
 21 22  4  0
 22 23  4  0
 15 23  4  0
 19 23  4  0
M  STY  1   1 DAT
M  SLB  1   1   1
M  SAL   1  1  20
M  SDT   1 MRV_IMPLICIT_H                                        
M  SDD   1     0.0000    0.0000    DR    ALL  1       0
M  SED   1 IMPL_H1
M  END
> <Name>
Molecule

> <MOLENAME>
S-RUXOLITINIB

> <cas#>
941685-37-6

> <Smiles>
N#CC[C@H](n1:n:c:c(c2:c(:c3:n:c:n:2):c:c:[nH]:3):c:1)C4CCCC4

$$$$
Molecule
  SciTegic08252015313D

 29 32  0  0  0  0            999 V2000
    7.1989   10.5123    0.3371 C   0  0
    6.0484   10.1776    0.4735 C   0  0
    4.6871    9.7860    0.6389 C   0  0
    4.3259    8.4529    0.4988 C   0  0
    3.0010    8.0585    0.6490 C   0  0
    2.6043    6.6198    0.5086 N   0  3
    3.6229    5.5603    0.2032 C   0  0
    4.9436    5.8963    0.0458 N   0  0
    5.8864    4.9404   -0.2296 C   0  0
    5.5191    3.6249   -0.3403 N   0  0
    4.2058    3.2676   -0.1793 C   0  0
    3.8270    1.9393   -0.2662 C   0  0
    2.5094    1.5137   -0.1151 C   0  0
    1.5101    2.5087    0.0894 C   0  0
   -0.0338    2.4387    0.1843 O   0  0
   -0.7797    1.2216   -0.1799 C   0  0
   -2.2372    1.2157    0.3055 C   0  0
   -2.8656   -0.1276   -0.0414 O   0  0
   -2.0342   -1.2510    0.5499 C   0  0
   -1.2233   -1.9880   -0.5674 C   0  0
   -0.1232   -2.8406    0.0364 O   0  0
    1.2334   -2.2302   -0.2811 C   0  0
    1.2424   -0.7755    0.2039 C   0  0
    2.4507   -0.0308   -0.1865 O   0  0
    1.9258    3.8343    0.2067 C   0  0
    3.2480    4.2269    0.0783 C   0  0
    2.0325    9.0130    0.9350 C   0  0
    2.3890   10.3505    1.0663 C   0  0
    3.7153   10.7386    0.9164 C   0  0
  1  2  3  0
  2  3  1  0
  3  4  4  0
  4  5  4  0
  5  6  1  0
  6  7  1  0
  7  8  4  0
  8  9  4  0
  9 10  4  0
 10 11  4  0
 11 12  4  0
 12 13  4  0
 13 14  4  0
 14 15  1  0
 15 16  1  0
 16 17  1  0
 17 18  1  0
 18 19  1  0
 19 20  1  0
 20 21  1  0
 21 22  1  0
 22 23  1  0
 23 24  1  0
 13 24  1  0
 14 25  4  0
 25 26  4  0
  7 26  4  0
 11 26  4  0
  5 27  4  0
 27 28  4  0
 28 29  4  0
  3 29  4  0
M  CHG  1   6   1
M  END
> <Name>
Molecule

> <MOLENAME>
ICOTINIB

> <cas#>
610798-31-7

> <Smiles>
C#Cc1:c:c:c:c([NH2+]c2:c(:c3:n:c:n:2):c:c4:c(OCCOCCOCCO4):c:3):c:1

$$$$
Molecule
  SciTegic08252015313D

 29 31  0  0  0  0            999 V2000
   -0.1269   -0.2848    0.0495 O   0  5
    1.3378    0.7400   -0.0311 P   0  0
    1.3400    1.8841    1.3451 O   0  5
    1.3385    1.6566   -1.5679 O   0  0
    2.6383   -0.1821    0.0401 O   0  0
    5.1215   -3.6449   -1.2257 C   0  0
    6.5259   -3.1254   -0.9683 N   0  3
    6.5378   -1.6200   -1.1510 C   0  0
    7.9191   -1.0755   -0.9245 C   0  0
    8.9814   -1.9249   -0.6367 C   0  0
   10.2546   -1.4039   -0.4302 C   0  0
   10.4749   -0.0330   -0.5108 C   0  0
    9.4055    0.8072   -0.8008 C   0  0
    8.1334    0.2928   -1.0071 C   0  0
   11.8530    0.5032   -0.2828 C   0  0
   12.9422   -0.2811    0.0109 N   0  0
   14.0290    0.5364    0.1556 C   0  0
   15.3395    0.1776    0.4252 C   0  0
   16.2759    1.2042    0.4938 C   0  0
   17.6659    0.8948    0.7719 F   0  0
   15.8920    2.5297    0.2863 C   0  0
   14.5689    2.8801    0.0189 C   0  0
   14.2796    4.3110   -0.2119 C   0  0
   15.2862    5.1056   -0.3991 O   0  0
   12.9609    4.8955   -0.2024 N   0  0
   11.7878    4.1882    0.3105 C   0  0
   11.4059    3.0234   -0.5738 C   0  0
   12.2747    1.8377   -0.3094 C   0  0
   13.6403    1.8459   -0.0375 C   0  0
  1  2  1  0
  2  3  1  0
  2  4  1  0
  2  5  2  0
  6  7  1  0
  7  8  1  0
  8  9  1  0
  9 10  4  0
 10 11  4  0
 11 12  4  0
 12 13  4  0
 13 14  4  0
  9 14  4  0
 12 15  1  0
 15 16  4  0
 16 17  4  0
 17 18  4  0
 18 19  4  0
 19 20  1  0
 19 21  4  0
 21 22  4  0
 22 23  1  0
 23 24  2  0
 23 25  1  0
 25 26  1  0
 26 27  1  0
 27 28  1  0
 15 28  4  0
 28 29  4  0
 17 29  4  0
 22 29  4  0
M  CHG  3   1  -1   3  -1   7   1
M  STY  1   1 DAT
M  SLB  1   1   1
M  SAL   1  1  16
M  SDT   1 MRV_IMPLICIT_H                                        
M  SDD   1     0.0000    0.0000    DR    ALL  1       0
M  SED   1 IMPL_H1
M  END
> <Name>
Molecule

> <MOLENAME>
RUCAPARIB PHOSPHATE

> <cas#>
459868-92-9

> <Smiles>
[O-]P(=O)(O)[O-].C[NH2+]Cc1:c:c:c(c2:c(:c(:c3:c:c(F):c4):c:4:[nH]:2)CCNC3=O):c:c:1

$$$$
Molecule
  SciTegic08252015313D

 40 43  0  0  0  0            999 V2000
    4.1960   -3.9285    0.0789 P   0  0
    3.9988   -5.5112    0.1244 O   0  0
    5.1940   -3.4109    1.4694 O   0  5
    5.0101   -3.4717   -1.4468 O   0  5
    2.6004   -3.1314    0.1494 O   0  0
    2.7682   -1.6447    0.0728 C   0  0
    1.4540   -0.9783   -0.1594 N   0  0
    1.3936    0.4516   -0.2473 C   0  0
    0.2159    1.0808   -0.6368 C   0  0
   -1.0379    0.3440   -0.8899 O   0  0
   -1.0533   -1.0679   -0.3578 C   0  0
    0.2637   -1.7429   -0.4194 C   0  0
    0.3077   -3.0320   -0.5432 O   0  0
   -2.1132   -1.8940   -1.1049 C   0  0
   -1.4507   -0.9959    1.1304 C   0  0
    0.2075    2.4572   -0.8097 C   0  0
    1.3395    3.1987   -0.5066 C   0  0
    2.5005    2.5608   -0.0946 C   0  0
    2.5263    1.1921   -0.0024 N   0  0
    3.7336    3.3524    0.1778 N   0  0
    3.7371    4.8549    0.1449 C   0  0
    2.5716    5.5785    0.0340 N   0  0
    2.6105    6.9471   -0.0777 C   0  0
    3.8193    7.5958   -0.1127 N   0  0
    4.9884    6.9012    0.0565 C   0  0
    4.9526    5.5227    0.2114 C   0  0
    6.1873    4.7803    0.3826 F   0  0
    1.3662    7.7635   -0.2389 N   0  0
   -0.0313    7.2460   -0.0485 C   0  0
   -0.3084    5.9942    0.4930 C   0  0
   -1.6281    5.5832    0.6959 C   0  0
   -2.6841    6.4030    0.2724 C   0  0
   -2.3930    7.6497   -0.2662 C   0  0
   -1.0816    8.0825   -0.3922 C   0  0
   -3.4923    8.5339   -0.6552 O   0  0
   -2.9470    9.8321   -1.1734 C   0  0
   -4.1561    6.0820    0.4023 O   0  0
   -4.5332    4.7461    0.9748 C   0  0
   -1.8789    4.3125    1.4065 O   0  0
   -0.6224    3.7273    1.9629 C   0  0
  1  2  2  0
  1  3  1  0
  1  4  1  0
  1  5  1  0
  5  6  1  0
  6  7  1  0
  7  8  1  0
  8  9  4  0
  9 10  1  0
 10 11  1  0
 11 12  1  0
  7 12  1  0
 12 13  2  0
 11 14  1  0
 11 15  1  0
  9 16  4  0
 16 17  4  0
 17 18  4  0
 18 19  4  0
  8 19  4  0
 18 20  1  0
 20 21  1  0
 21 22  4  0
 22 23  4  0
 23 24  4  0
 24 25  4  0
 25 26  4  0
 21 26  4  0
 26 27  1  0
 23 28  1  0
 28 29  1  0
 29 30  4  0
 30 31  4  0
 31 32  4  0
 32 33  4  0
 33 34  4  0
 29 34  4  0
 33 35  1  0
 35 36  1  0
 32 37  1  0
 37 38  1  0
 31 39  1  0
 39 40  1  0
M  CHG  2   3  -1   4  -1
M  END
> <Name>
Molecule

> <MOLENAME>
FOSTAMATINIB

> <cas#>
901119-35-5

> <Smiles>
P(OCN1C(=O)C(C)(C)Oc2:c1:n:c(Nc3:c(F):c:n:c(Nc4:c:c(OC):c(OC):c(OC):c:4):n:3):c:c:2)([O-])([O-])=O

$$$$
Molecule
  SciTegic08252015313D

 30 32  0  0  1  0            999 V2000
   -0.9982    7.4180    2.9867 C   0  0
   -0.3015    6.7605    1.7805 C   0  0
    0.3434    7.8503    0.9059 C   0  0
    0.7882    5.7991    2.2825 C   0  0  1  0  0  0
    0.1565    4.6961    3.1564 C   0  0
    1.4881    5.1831    1.1095 C   0  0
    1.5966    3.8621    1.0209 C   0  0
    2.3196    3.2485   -0.1354 C   0  0  1  0  0  0
    3.8064    3.6188   -0.0098 C   0  0
    2.1960    1.6999   -0.1457 C   0  0  1  0  0  0
    2.6877    1.0475    1.1651 C   0  0
    1.9146   -0.3109    1.1838 C   0  0
    1.2026   -0.3418   -0.1918 C   0  0  2  0  0  0
    0.7920    1.0922   -0.3322 C   0  0  2  0  0  0
    0.1920    1.4156   -1.7178 C   0  0
   -0.2262    1.4068    0.7832 C   0  0
   -1.5021    0.5831    0.4963 C   0  0
   -1.2090   -0.9440    0.5675 C   0  0
    0.0564   -1.2871   -0.1887 C   0  0
    0.1785   -2.4533   -0.8069 C   0  0
   -0.9151   -3.4139   -0.7909 C   0  0
   -0.8788   -4.6109   -1.3874 C   0  0
   -2.0780   -5.5066   -1.2637 C   0  0
   -1.5076   -6.8662   -0.8271 C   0  0  1  0  0  0
   -2.6011   -7.8295   -0.4930 O   0  0
   -0.5649   -7.4845   -1.9155 C   0  0
   -0.0331   -6.4122   -2.8987 C   0  0  2  0  0  0
    1.1466   -6.9322   -3.6694 O   0  0
    0.2722   -5.1816   -2.1411 C   0  0
    1.4929   -4.6403   -2.1941 C   0  0
  1  2  1  0
  2  3  1  0
  2  4  1  0
  4  5  1  0
  4  6  1  0
  6  7  2  0
  7  8  1  0
  8  9  1  0
 10  8  1  0
 10 11  1  0
 11 12  1  0
 13 12  1  0
 13 14  1  0
 10 14  1  0
 14 15  1  0
 14 16  1  0
 16 17  1  0
 17 18  1  0
 18 19  1  0
 13 19  1  0
 19 20  2  0
 20 21  1  0
 21 22  2  0
 22 23  1  0
 23 24  1  0
 24 25  1  0
 24 26  1  0
 26 27  1  0
 27 28  1  0
 27 29  1  0
 22 29  1  0
 29 30  2  0
M  END
> <Name>
Molecule

> <MOLENAME>
DOXERCALCIFEROL

> <cas#>
54573-75-0

> <Smiles>
CC([C@H](\C=C\[C@H]([C@@H]1[C@@]2(C)[C@H](\C(=C\C=C(/C(=C)[C@@H](O)C[C@@H]3O)\C3)\CCC2)CC1)C)C)C

$$$$
Molecule
  SciTegic08252015313D

 31 33  0  0  0  0            999 V2000
   13.0382   -7.4111    0.0047 C   0  0
   12.4098   -6.1709    0.0067 C   0  0
   11.0402   -6.0934    0.0046 N   0  0
   10.2953   -7.2440    0.0004 C   0  0
   10.9224   -8.4839   -0.0015 C   0  0
   12.2908   -8.5609    0.0007 N   0  0
    8.8289   -7.1874   -0.0026 N   0  0
    8.1005   -5.9194   -0.0007 N   0  5
    6.6734   -5.9929   -0.0055 C   0  0
    6.1746   -7.1793   -0.0175 O   0  0
    5.8281   -4.7483   -0.0012 C   0  0
    4.4778   -4.6497    0.0014 C   0  0
    3.4705   -5.7435    0.0037 N   0  0
    3.7329   -7.0882    0.0114 C   0  0
    2.5439   -7.7584    0.0101 N   0  0
    1.5713   -6.7984    0.0029 C   0  0
    2.1272   -5.5439   -0.0008 N   0  0
    0.1684   -7.1389    0.0005 C   0  0
   -0.1646   -8.4837    0.0009 C   0  0
   -1.4932   -8.8770   -0.0008 C   0  0
   -2.4957   -7.9162   -0.0023 C   0  0
   -2.1617   -6.5659   -0.0022 C   0  0
   -0.8284   -6.1697   -0.0011 C   0  0
   -3.2460   -5.5380   -0.0031 C   0  0
   -4.5693   -6.2153   -0.0975 F   0  0
   -3.0625   -4.6281   -1.1670 F   0  0
   -3.1763   -4.7479    1.2568 F   0  0
   -1.8250  -10.3347   -0.0011 C   0  0
   -0.5632  -11.1243   -0.0957 F   0  0
   -2.6978  -10.6454   -1.1654 F   0  0
   -2.5357  -10.6812    1.2596 F   0  0
  1  2  4  0
  2  3  4  0
  3  4  4  0
  4  5  4  0
  5  6  4  0
  1  6  4  0
  4  7  1  0
  7  8  1  0
  8  9  1  0
  9 10  2  0
  9 11  1  0
 11 12  2  0
 12 13  1  0
 13 14  4  0
 14 15  4  0
 15 16  4  0
 16 17  4  0
 13 17  4  0
 16 18  1  0
 18 19  4  0
 19 20  4  0
 20 21  4  0
 21 22  4  0
 22 23  4  0
 18 23  4  0
 22 24  1  0
 24 25  1  0
 24 26  1  0
 24 27  1  0
 20 28  1  0
 28 29  1  0
 28 30  1  0
 28 31  1  0
M  CHG  1   8  -1
M  END
> <Name>
Molecule

> <MOLENAME>
SELINEXOR

> <cas#>
1393477-72-9

> <Smiles>
c1:n:c:c(N[N-]C(\C=C/n2:n:c(c3:c:c(C(F)(F)F):c:c(C(F)(F)F):c:3):n:c:2)=O):n:c:1

$$$$
Molecule
  SciTegic08252015313D

 31 36  0  0  0  0            999 V2000
    8.3741    3.3709    1.2982 C   0  0
    7.5475    2.9451    0.0717 C   0  0
    7.5243    1.4399    0.0462 N   0  0
    8.8367    0.7080    0.0745 C   0  0
    9.6174    1.2178    1.3004 C   0  0
    9.7405    2.7250    1.2408 O   0  0
    6.2454    0.7080    0.0116 C   0  0
    5.0518    1.4159    0.0033 C   0  0
    3.8451    0.7313   -0.0071 C   0  0
    3.8211   -0.6587   -0.0080 C   0  0
    2.5182   -1.3991   -0.0078 N   0  0
    1.2142   -0.6693   -0.0046 C   0  0
    1.1620    0.7042   -0.0034 N   0  0
   -0.0395    1.3758   -0.0006 C   0  0
   -1.2463    0.6804    0.0009 C   0  0
   -1.1765   -0.6873    0.0000 N   0  0
   -2.1995   -1.5934    0.0016 C   0  0
   -1.5914   -2.8523    0.0005 C   0  0
   -0.2207   -2.6960   -0.0018 N   0  0
    0.0076   -1.3453   -0.0023 C   0  0
   -0.0285    2.8297    0.0000 C   0  0
    1.1981    3.5005   -0.0001 C   0  0
    1.2599    4.8926    0.0002 C   0  0
    0.0530    5.5713    0.0003 C   0  0
   -0.1810    6.9368    0.0003 C   0  0
   -1.5551    7.0505    0.0004 N   0  0
   -2.1670    5.8339    0.0005 N   0  0
   -1.1518    4.9148    0.0005 C   0  0
   -1.2321    3.5322    0.0004 C   0  0
    5.0187   -1.3646   -0.0064 C   0  0
    6.2303   -0.6819    0.0026 C   0  0
  1  2  1  0
  2  3  1  0
  3  4  1  0
  4  5  1  0
  5  6  1  0
  1  6  1  0
  3  7  1  0
  7  8  4  0
  8  9  4  0
  9 10  4  0
 10 11  1  0
 11 12  1  0
 12 13  4  0
 13 14  4  0
 14 15  4  0
 15 16  4  0
 16 17  4  0
 17 18  4  0
 18 19  4  0
 19 20  4  0
 12 20  4  0
 16 20  4  0
 14 21  1  0
 21 22  4  0
 22 23  4  0
 23 24  4  0
 24 25  4  0
 25 26  4  0
 26 27  4  0
 27 28  4  0
 24 28  4  0
 28 29  4  0
 21 29  4  0
 10 30  4  0
 30 31  4  0
  7 31  4  0
M  STY  1   1 DAT
M  SLB  1   1   1
M  SAL   1  1  27
M  SDT   1 MRV_IMPLICIT_H                                        
M  SDD   1     0.0000    0.0000    DR    ALL  1       0
M  SED   1 IMPL_H1
M  END
> <Name>
Molecule

> <MOLENAME>
ENTOSPLETINIB

> <cas#>
1229208-44-9

> <Smiles>
C1OCCN(c2:c:c:c(Nc3:c(:n4:c:c(c5:c:c(:c6:c:c:5):n:[nH]:c:6):n:3):n:c:c:4):c:c:2)C1

$$$$
Molecule
  SciTegic08252015313D

 25 27  0  0  1  0            999 V2000
    1.2745   -0.7554    0.2548 C   0  0
    1.1764    0.6476   -0.3750 C   0  0  1  0  0  0
   -0.0018    1.4057    0.2684 C   0  0
   -1.3269    0.7437   -0.0690 O   0  0
   -1.1978   -0.7159   -0.0869 C   0  0
   -2.2176   -1.6092   -0.2908 N   0  0
   -1.6350   -2.8521   -0.2141 C   0  0
   -0.2679   -2.7454    0.0263 C   0  0
   -0.0284   -1.3984    0.0911 N   0  0
   -2.3458   -4.0992   -0.3569 N   0  3
   -3.6073   -4.0954   -0.5698 O   0  0
   -1.6527   -5.3180   -0.2581 O   0  5
    2.4571    1.3887   -0.1285 O   0  0
    2.6892    1.5075    1.3496 C   0  0
    3.9679    2.2489    1.5950 C   0  0
    4.7218    2.7047    0.5208 C   0  0
    5.9075    3.3915    0.7482 C   0  0
    6.3468    3.6259    2.0474 C   0  0
    5.5886    3.1678    3.1185 C   0  0
    4.4011    2.4808    2.8942 C   0  0
    7.6091    4.3546    2.3207 O   0  0
    8.3389    4.8031    1.0693 C   0  0
    9.5851    5.5113    1.4742 F   0  0
    8.7139    3.6249    0.2308 F   0  0
    7.4905    5.7469    0.2814 F   0  0
  1  2  1  0
  2  3  1  0
  3  4  1  0
  4  5  1  0
  5  6  4  0
  6  7  4  0
  7  8  4  0
  8  9  4  0
  1  9  1  0
  5  9  4  0
  7 10  1  0
 10 11  2  0
 10 12  1  0
  2 13  1  0
 13 14  1  0
 14 15  1  0
 15 16  4  0
 16 17  4  0
 17 18  4  0
 18 19  4  0
 19 20  4  0
 15 20  4  0
 18 21  1  0
 21 22  1  0
 22 23  1  0
 22 24  1  0
 22 25  1  0
M  CHG  2  10   1  12  -1
M  END
> <Name>
Molecule

> <MOLENAME>
PRETOMANID

> <cas#>
187235-37-6

> <Smiles>
C1n(:c2OC[C@H]1OCc3:c:c:c(OC(F)(F)F):c:c:3):c:c([N+]([O-])=O):n:2

$$$$
Molecule
  SciTegic08252015313D

 82 88  0  0  1  0            999 V2000
    3.3438    2.6139   -2.0304 C   0  0
    2.5988    2.8099   -0.7408 N   0  0
    1.4991    3.8154   -0.8704 C   0  0  1  0  0  0
    1.4555    3.9407   -2.4153 C   0  0  2  0  0  0
    2.9393    3.9136   -2.7777 C   0  0  1  0  0  0
    3.6966    5.1256   -2.1863 C   0  0
    0.6958    5.1405   -2.9107 O   0  0
    0.1518    3.3998   -0.3081 C   0  0
    0.1010    2.5247    0.6467 O   0  0
   -1.0721    3.9537   -0.9082 N   0  0
   -2.4626    3.4472   -0.6283 C   0  0  1  0  0  0
   -2.5314    2.0264   -0.0346 C   0  0  1  0  0  0
   -4.0334    1.6711    0.1264 C   0  0
   -4.3212    0.3212    0.8556 C   0  0  1  0  0  0
   -3.7597   -0.8844    0.1509 C   0  0
   -3.4505   -0.8461   -1.1070 O   0  0
   -3.6680   -2.1156    0.8876 N   0  0
   -3.1410   -3.3508    0.2717 C   0  0
   -4.0251   -4.5000    0.8306 C   0  0  2  0  0  0
   -3.5726   -5.8475    0.3613 O   0  0
   -5.4732   -4.2714    0.3605 C   0  0
   -1.7192   -3.4864    0.7383 C   0  0
   -1.3203   -2.7608    1.7350 O   0  0
   -0.7513   -4.3229    0.0570 N   0  0
   -1.0334   -5.1920   -1.1243 C   0  0
    0.4203   -5.5213   -1.5609 C   0  0  1  0  0  0
    1.1193   -5.6775   -0.2058 C   0  0
    0.6556   -4.3644    0.4686 C   0  0  1  0  0  0
    1.3310   -3.1863   -0.1499 C   0  0
    0.6503   -2.3966   -0.9211 O   0  0
    2.7408   -2.9834   -0.0152 N   0  0
    3.3730   -2.0261   -0.9299 C   0  0
    4.8222   -2.4808   -1.2619 C   0  0  1  0  0  0
    5.2972   -1.9739   -2.6701 C   0  0  2  0  0  0
    6.6571   -2.5405   -2.9926 C   0  0
    7.2547   -3.4718   -2.1504 C   0  0
    8.5123   -3.9801   -2.4499 C   0  0
    9.1742   -3.5585   -3.5961 C   0  0
    8.5767   -2.6324   -4.4427 C   0  0
    7.3194   -2.1233   -4.1405 C   0  0
   10.4988   -4.0872   -3.9085 O   0  0
    5.3690   -0.4905   -2.8265 O   0  0
    5.7511   -2.0730   -0.1502 O   0  0
    3.2306   -0.6234   -0.3246 C   0  0
    2.1505   -0.3504    0.3395 O   0  0
    4.3321    0.3062   -0.2663 N   0  0
    4.3104    1.4519    0.6777 C   0  0
    3.0567    2.3016    0.5441 C   0  0
    2.4262    2.6539    1.6205 O   0  0
    5.5918    2.3015    0.4668 C   0  0  1  0  0  0
    5.6081    3.4644    1.4724 C   0  0
    6.8135    1.4485    0.6800 O   0  0
    0.5060   -6.7474   -2.4221 O   0  0
   -3.8376    0.3619    2.2652 N   0  0
   -2.4395    0.1263    2.6079 C   0  0
   -1.5626   -0.1224    1.6854 O   0  0
   -2.0121    0.2024    4.0036 C   0  0
   -2.9524    0.3694    5.0130 C   0  0
   -2.5449    0.4421    6.3394 C   0  0
   -1.1970    0.3638    6.6547 C   0  0
   -0.2519    0.2056    5.6446 C   0  0
   -0.6615    0.1174    4.3201 C   0  0
   -0.7701    0.4315    8.0467 C   0  0
   -1.7244    0.4904    9.0582 C   0  0
   -1.3218    0.5349   10.3872 C   0  0
    0.0289    0.5306   10.7035 C   0  0
    0.9832    0.4826    9.6916 C   0  0
    0.5806    0.4280    8.3630 C   0  0
    0.4549    0.5572   12.0971 C   0  0
   -0.4962    0.5301   13.1131 C   0  0
   -0.0897    0.5346   14.4411 C   0  0
    1.2645    0.5694   14.7543 C   0  0
    2.2121    0.6037   13.7387 C   0  0
    1.8057    0.5948   12.4094 C   0  0
    1.6971    0.5618   16.1507 O   0  0
    0.5021    0.5037   17.0540 C   0  0
    0.9735    0.4371   18.5164 C   0  0
   -0.2486    0.3468   19.4463 C   0  0
    0.2265    0.2735   20.9086 C   0  0
   -0.9945    0.1736   21.8407 C   0  0
   -1.8697    1.0420   -0.9555 O   0  0
   -3.1326    4.3921    0.3215 O   0  0
  1  2  1  0
  3  2  1  0
  3  4  1  0
  4  5  1  0
  1  5  1  0
  5  6  1  0
  4  7  1  0
  3  8  1  0
  8  9  2  0
  8 10  1  0
 10 11  1  0
 11 12  1  0
 12 13  1  0
 13 14  1  0
 14 15  1  0
 15 16  2  0
 15 17  1  0
 17 18  1  0
 18 19  1  0
 19 20  1  0
 19 21  1  0
 18 22  1  0
 22 23  2  0
 22 24  1  0
 24 25  1  0
 25 26  1  0
 26 27  1  0
 28 27  1  0
 24 28  1  0
 28 29  1  0
 29 30  2  0
 29 31  1  0
 31 32  1  0
 32 33  1  0
 33 34  1  0
 34 35  1  0
 35 36  4  0
 36 37  4  0
 37 38  4  0
 38 39  4  0
 39 40  4  0
 35 40  4  0
 38 41  1  0
 34 42  1  0
 33 43  1  0
 32 44  1  0
 44 45  2  0
 44 46  1  0
 46 47  1  0
 47 48  1  0
  2 48  1  0
 48 49  2  0
 47 50  1  0
 50 51  1  0
 50 52  1  0
 26 53  1  0
 14 54  1  0
 54 55  1  0
 55 56  2  0
 55 57  1  0
 57 58  4  0
 58 59  4  0
 59 60  4  0
 60 61  4  0
 61 62  4  0
 57 62  4  0
 60 63  1  0
 63 64  4  0
 64 65  4  0
 65 66  4  0
 66 67  4  0
 67 68  4  0
 63 68  4  0
 66 69  1  0
 69 70  4  0
 70 71  4  0
 71 72  4  0
 72 73  4  0
 73 74  4  0
 69 74  4  0
 72 75  1  0
 75 76  1  0
 76 77  1  0
 77 78  1  0
 78 79  1  0
 79 80  1  0
 12 81  1  0
 11 82  1  0
M  END
> <Name>
Molecule

> <MOLENAME>
ANIDULAFUNGIN

> <cas#>
166663-25-8

> <Smiles>
C1[C@H](C)[C@H](O)[C@@H]2N1C(=O)C([C@H](O)C)NC(=O)C([C@H](O)[C@@H](O)c3:c:c:c(O):c:c:3)NC(=O)[C@@H](N4C(=O)C([C@@H](C)O)NC(=O)[C@@H](NC(c5:c:c:c(c6:c:c:c(c7:c:c:c(OCCCCC):c:c:7):c:c:6):c:c:5)=O)C[C@@H
](O)[C@@H](O)NC2=O)C[C@@H](O)C4

$$$$
Molecule
  SciTegic08252015313D

 18 19  0  0  1  0            999 V2000
    1.6554   -1.2185    5.9783 N   0  0
    1.5085   -1.3121    4.5083 C   0  0
    1.5492   -0.0855    3.6867 C   0  0
    1.3753   -0.1412    2.3655 C   0  0
    1.1329   -1.4162    1.7314 N   0  0
    0.8927   -1.5411    0.2571 C   0  0  2  0  0  0
    1.1847   -0.1948   -0.4187 O   0  0
   -0.2079    0.4034   -0.6576 C   0  0  2  0  0  0
   -0.2651    1.9249   -0.4728 C   0  0
    0.6398    2.5642   -1.4818 O   0  0
   -1.1212   -0.3755    0.3059 C   0  0  1  0  0  0
   -2.5804   -0.1648    0.0374 O   0  0
   -0.6212   -1.7616   -0.0120 C   0  0
   -1.2224   -2.8397    0.8197 F   0  0
   -0.8583   -2.0466   -1.4547 F   0  0
    1.1813   -2.6034    2.5321 C   0  0
    1.0637   -3.7686    1.9803 O   0  0
    1.3434   -2.4890    3.9522 N   0  0
  1  2  1  0
  2  3  4  0
  3  4  4  0
  4  5  4  0
  6  5  1  0
  6  7  1  0
  7  8  1  0
  8  9  1  0
  9 10  1  0
  8 11  1  0
 11 12  1  0
 11 13  1  0
  6 13  1  0
 13 14  1  0
 13 15  1  0
  5 16  4  0
 16 17  2  0
 16 18  4  0
  2 18  4  0
M  END
> <Name>
Molecule

> <MOLENAME>
GEMCITABINE HCL

> <cas#>
122111-03-9

> <Smiles>
Nc1:n:c(=O):n([C@H]2C(F)(F)[C@H](O)[C@@H](CO)O2):c:c:1

$$$$
Molecule
  SciTegic08252015313D

 53 56  0  0  1  0            999 V2000
    5.9856    0.7848   -0.3806 O   0  5
    6.1821   -0.6404   -0.1234 C   0  0
    7.3836   -1.1198   -0.0305 O   0  0
    4.9972   -1.5551    0.0271 C   0  0
    3.7372   -0.7707    0.0202 N   0  0
    2.4658   -1.4602    0.0383 C   0  0
    2.4387   -2.7560    0.0641 O   0  0
    1.2077   -0.7089    0.0205 C   0  0
    1.2177    0.6809   -0.0036 C   0  0
    0.0199    1.3852   -0.0221 C   0  0
   -1.1891    0.7000   -0.0176 C   0  0
   -1.2000   -0.6895    0.0062 C   0  0
   -0.0018   -1.3933    0.0257 C   0  0
   24.5121   -5.2197    0.1410 C   0  0
   23.3132   -6.1848    0.0929 C   0  0
   22.0771   -5.4615    0.5296 O   0  0
   20.9261   -6.3584    0.4525 C   0  0
   21.0771   -7.5783    0.0406 O   0  0
   19.5637   -5.8422    0.7998 C   0  0  1  0  0  0
   19.7044   -4.4436    1.3711 N   0  0
   18.7170   -5.8343   -0.4923 C   0  0
   17.3730   -5.1826   -0.3023 C   0  0
   17.2932   -3.7996   -0.1980 C   0  0
   16.0561   -3.1793   -0.1030 C   0  0
   14.8929   -3.9405   -0.1244 C   0  0
   14.9679   -5.3238   -0.2205 C   0  0
   16.2100   -5.9454   -0.3122 C   0  0
   13.6081   -3.2566   -0.0476 C   0  0
   13.5902   -1.8721   -0.0229 C   0  0
   12.3854   -1.1916    0.0861 C   0  0
   12.3447    0.2835    0.1680 O   0  0
   13.6890    0.9471   -0.0807 C   0  0  2  0  0  0
   13.7443    2.2300    0.6904 C   0  0
   12.5436    2.7841    1.1188 C   0  0
   12.5324    3.9592    1.8577 C   0  0
   13.7303    4.5850    2.1725 C   0  0
   13.7276    6.0353    3.0978 Cl  0  0
   14.9321    4.0346    1.7473 C   0  0
   14.9528    2.8559    1.0105 C   0  0
   16.2697    2.3356    0.6065 N   0  0
   17.4398    3.0258    0.8114 C   0  0
   18.4702    2.2625    0.2738 C   0  0
   17.8713    1.1187   -0.2341 C   0  0
   18.5970   -0.0044   -0.9152 C   0  0
   16.5196    1.1618   -0.0226 N   0  0
   13.7896    1.2483   -1.6130 C   0  0
   12.6393    2.1060   -2.0093 F   0  0
   15.0484    1.9659   -1.9445 F   0  0
   13.7383   -0.0203   -2.3900 F   0  0
   11.2183   -1.9075    0.1623 N   0  0
   11.2374   -3.2790    0.1003 C   0  0
    9.9601   -4.0268    0.1339 N   0  0
   12.4278   -3.9566    0.0001 N   0  0
  1  2  1  0
  2  3  2  0
  2  4  1  0
  4  5  1  0
  5  6  1  0
  6  7  2  0
  6  8  1  0
  8  9  4  0
  9 10  4  0
 10 11  4  0
 11 12  4  0
 12 13  4  0
  8 13  4  0
 14 15  1  0
 15 16  1  0
 16 17  1  0
 17 18  2  0
 17 19  1  0
 19 20  1  0
 19 21  1  0
 21 22  1  0
 22 23  4  0
 23 24  4  0
 24 25  4  0
 25 26  4  0
 26 27  4  0
 22 27  4  0
 25 28  1  0
 28 29  4  0
 29 30  4  0
 30 31  1  0
 32 31  1  0
 32 33  1  0
 33 34  4  0
 34 35  4  0
 35 36  4  0
 36 37  1  0
 36 38  4  0
 38 39  4  0
 33 39  4  0
 39 40  1  0
 40 41  4  0
 41 42  4  0
 42 43  4  0
 43 44  1  0
 43 45  4  0
 40 45  4  0
 32 46  1  0
 46 47  1  0
 46 48  1  0
 46 49  1  0
 30 50  4  0
 50 51  4  0
 51 52  1  0
 51 53  4  0
 28 53  4  0
M  CHG  1   1  -1
M  END
> <Name>
Molecule

> <MOLENAME>
TELOTRISTAT ETIPRATE

> <cas#>
1137608-69-5

> <Smiles>
[O-]C(CNC(c1:c:c:c:c:c:1)=O)=O.CCOC([C@H](Cc2:c:c:c(c3:n:c(N):n:c(O[C@@H](C(F)(F)F)c4:c(n5:n:c(C):c:c:5):c:c(Cl):c:c:4):c:3):c:c:2)N)=O

$$$$
Molecule
  SciTegic08252015313D

 36 38  0  0  1  0            999 V2000
    4.6084    0.3926   -2.7133 C   0  0
    5.8060   -0.5163   -2.4113 C   0  0
    7.0502    0.3701   -2.3095 C   0  0
    5.6447   -1.4944   -1.1607 C   0  0
    5.1867   -0.9540    0.2350 C   0  0  1  0  0  0
    6.2572    0.0073    0.6696 C   0  0
    6.0080    1.2671    0.8544 O   0  0
    7.6279   -0.5123    0.7512 N   0  0
    8.7425    0.3644    1.1329 C   0  0
    9.6519    0.8667   -0.0008 C   0  0
   10.1456   -0.2436    0.9681 C   0  0
    8.5603    1.2530    2.2563 C   0  0
    8.3976    1.9911    3.1735 N   0  0
    3.7227   -0.3919    0.2253 N   0  0
    2.5389   -1.4805    0.0248 C   0  0  1  0  0  0
    1.2125   -0.7092    0.0467 C   0  0
    1.2096    0.6814    0.0209 C   0  0
    0.0089    1.3827    0.0088 C   0  0
   -1.1990    0.6957    0.0078 C   0  0
   -1.2033   -0.6923    0.0288 C   0  0
   -0.0015   -1.3876    0.0570 C   0  0
   -2.4654    1.4281   -0.0008 C   0  0
   -2.4654    2.8177   -0.0014 C   0  0
   -3.6692    3.5122   -0.0021 C   0  0
   -4.8725    2.8170   -0.0016 C   0  0
   -4.8730    1.4273   -0.0013 C   0  0
   -3.6691    0.7329   -0.0011 C   0  0
   -6.3875    3.6924   -0.0002 S   0  0
   -6.1067    5.2225   -0.1045 O   0  0
   -7.2527    3.2335   -1.2134 O   0  0
   -7.2699    3.3461    1.5174 C   0  0
    2.5121   -2.4087   -1.3063 C   0  0
    2.3907   -1.5779   -2.5293 F   0  0
    3.6759   -3.3196   -1.4174 F   0  0
    1.3458   -3.3286   -1.2686 F   0  0
    5.9718   -1.4005   -3.5859 F   0  0
  1  2  1  0
  2  3  1  0
  2  4  1  0
  4  5  1  0
  5  6  1  0
  6  7  2  0
  6  8  1  0
  8  9  1  0
  9 10  1  0
 10 11  1  0
  9 11  1  0
  9 12  1  0
 12 13  3  0
  5 14  1  0
 15 14  1  0
 15 16  1  0
 16 17  4  0
 17 18  4  0
 18 19  4  0
 19 20  4  0
 20 21  4  0
 16 21  4  0
 19 22  1  0
 22 23  4  0
 23 24  4  0
 24 25  4  0
 25 26  4  0
 26 27  4  0
 22 27  4  0
 25 28  1  0
 28 29  2  0
 28 30  2  0
 28 31  1  0
 15 32  1  0
 32 33  1  0
 32 34  1  0
 32 35  1  0
  2 36  1  0
M  END
> <Name>
Molecule

> <MOLENAME>
ODANACATIB

> <cas#>
603139-19-1

> <Smiles>
CC(F)(C[C@H](N[C@H](C(F)(F)F)c1:c:c:c(c2:c:c:c(S(C)(=O)=O):c:c:2):c:c:1)C(NC3(C#N)CC3)=O)C

$$$$
Molecule
  SciTegic08252015313D

 51 56  0  0  1  0            999 V2000
    6.2909    4.4598   -4.3138 C   0  0
    4.9831    3.7365   -3.9432 C   0  0
    3.7966    4.5789   -4.4590 C   0  0
    4.9868    2.3559   -4.6208 C   0  0
    4.9244    3.5989   -2.4317 O   0  0
    3.7066    2.9220   -1.9078 C   0  0
    2.7772    2.4742   -2.6956 O   0  0
    3.5656    2.7832   -0.4727 N   0  0
    2.3319    2.2078    0.1389 C   0  0  1  0  0  0
    1.0882    3.0279   -0.2787 C   0  0
   -0.1636    2.4008    0.3727 C   0  0
   -1.4446    3.0134   -0.2177 C   0  0
   -2.6271    2.0946    0.1494 C   0  0
   -2.3027    0.6891   -0.3988 C   0  0
   -3.3898   -0.3040   -0.0838 C   0  0
   -3.0506   -1.5854    0.0471 C   0  0
   -1.6027   -1.9379   -0.1002 C   0  0  1  0  0  0
   -1.5729   -2.6474    1.3281 C   0  0
   -0.8977   -3.3260    0.3004 C   0  0  2  0  0  0
    0.5511   -3.1113   -0.0102 N   0  0
    1.3080   -2.0012    0.5655 C   0  0
    0.7981   -1.2205    1.4672 O   0  0
    2.6799   -1.7103    0.0607 C   0  0  2  0  0  0
    3.7753   -2.3263    0.9188 C   0  0
    4.9923   -1.4138    0.5971 C   0  0  2  0  0  0
    4.3652   -0.0068    0.7783 C   0  0
    3.0183   -0.2652    0.1907 N   0  0
    2.1435    0.7714   -0.2933 C   0  0
    1.1690    0.4435   -1.0847 O   0  0
    5.5936   -1.6547   -0.8326 O   0  0
    4.8852   -1.1645   -2.0703 C   0  0
    3.8138   -0.4460   -2.0400 O   0  0
    5.4016   -1.4796   -3.3631 N   0  0
    6.7087   -2.1935   -3.5895 C   0  0
    6.6811   -2.2298   -5.0823 C   0  0
    5.5511   -1.6581   -5.6165 C   0  0
    4.6236   -1.1342   -4.6000 C   0  0
    5.3487   -1.6026   -6.9884 C   0  0
    6.3243   -2.1396   -7.8209 C   0  0
    7.4734   -2.7172   -7.2794 C   0  0
    7.6647   -2.7702   -5.9006 C   0  0
    4.1465   -1.0012   -7.5346 F   0  0
   -1.5916   -4.4947   -0.3614 C   0  0
   -0.8981   -5.2967   -1.1072 O   0  0
   -2.9936   -4.7817   -0.1377 N   0  5
   -3.6770   -6.2185   -0.8385 S   0  0
   -3.3249   -6.2615   -2.3567 O   0  0
   -3.0516   -7.4652   -0.1416 O   0  0
   -5.4621   -6.2645   -0.6407 C   0  0
   -6.0240   -4.8418   -0.6689 C   0  0
   -5.8638   -5.6052    0.6805 C   0  0
  1  2  1  0
  2  3  1  0
  2  4  1  0
  2  5  1  0
  5  6  1  0
  6  7  2  0
  6  8  1  0
  9  8  1  0
  9 10  1  0
 10 11  1  0
 11 12  1  0
 12 13  1  0
 13 14  1  0
 14 15  1  0
 15 16  2  0
 16 17  1  0
 17 18  1  0
 18 19  1  0
 17 19  1  0
 19 20  1  0
 20 21  1  0
 21 22  2  0
 21 23  1  0
 23 24  1  0
 24 25  1  0
 25 26  1  0
 26 27  1  0
 23 27  1  0
 27 28  1  0
  9 28  1  0
 28 29  2  0
 25 30  1  0
 30 31  1  0
 31 32  2  0
 31 33  1  0
 33 34  1  0
 34 35  1  0
 35 36  4  0
 36 37  1  0
 33 37  1  0
 36 38  4  0
 38 39  4  0
 39 40  4  0
 40 41  4  0
 35 41  4  0
 38 42  1  0
 19 43  1  6
 43 44  2  0
 43 45  1  0
 45 46  1  0
 46 47  2  0
 46 48  2  0
 46 49  1  0
 49 50  1  0
 50 51  1  0
 49 51  1  0
M  CHG  1  45  -1
M  END
> <Name>
Molecule

> <MOLENAME>
DANOPREVIR

> <cas#>
850876-88-9

> <Smiles>
CC(OC(N[C@@H]1C(=O)N([C@@H]2C(=O)N[C@](C([N-]S(C3CC3)(=O)=O)=O)([C@H]4\C=C/CCCCC1)C4)C[C@H](OC(N5Cc6:c(:c:c:c:c:6F)C5)=O)C2)=O)(C)C

$$$$
Molecule
  SciTegic08252015313D

 35 39  0  0  0  0            999 V2000
    2.3035   -1.9705   -2.7513 C   0  0
    2.7526   -3.2020   -3.5485 C   0  0
    1.7991   -3.4028   -4.7208 N   0  3
    1.7942   -2.1695   -5.6194 C   0  0
    0.3782   -2.1727   -6.1928 C   0  0
   -0.4404   -2.4329   -4.9309 C   0  0
    0.3443   -3.5778   -4.2450 C   0  0
    3.2434   -1.6877   -1.6174 O   0  0
    2.7318   -0.5213   -0.8992 C   0  0
    1.5496    0.0558   -1.3194 C   0  0
    1.0915    1.1853   -0.6712 C   0  0
    1.8143    1.8010    0.3453 C   0  0
    1.2870    3.1157    0.9252 N   0  0
   -0.1289    3.4985    0.5916 C   0  0
   -0.7264    4.6937    0.9046 N   0  0
   -2.0523    4.8916    0.5719 C   0  0
   -2.8207    3.8745   -0.0007 C   0  0
   -2.2121    2.6436   -0.2106 C   0  0
   -0.8960    2.5057    0.0667 N   0  0
   -2.8943    1.3995   -0.5120 C   0  0
   -4.0309    1.2923   -1.2987 C   0  0
   -4.6131    0.0371   -1.4694 C   0  0
   -4.1026   -1.0838   -0.8153 C   0  0
   -2.9912   -0.9598    0.0111 C   0  0
   -2.5105   -2.1171    0.8818 C   0  0
   -1.9515   -3.2758    0.1102 O   0  0
   -0.5561   -2.9893   -0.3770 C   0  0
    0.4172   -2.7676    0.7754 C   0  0
    1.7266   -2.8321    0.5168 C   0  0
    2.8138   -2.5578    1.5532 C   0  0
    4.1592   -2.2711    0.8376 O   0  0
    4.5243   -0.7726    0.8067 C   0  0
    3.4099    0.0091    0.1924 C   0  0
    2.9927    1.2041    0.7803 C   0  0
   -2.3867    0.2791    0.1394 C   0  0
  1  2  1  0
  2  3  1  0
  3  4  1  0
  4  5  1  0
  5  6  1  0
  6  7  1  0
  3  7  1  0
  1  8  1  0
  8  9  1  0
  9 10  4  0
 10 11  4  0
 11 12  4  0
 12 13  1  0
 13 14  1  0
 14 15  4  0
 15 16  4  0
 16 17  4  0
 17 18  4  0
 18 19  4  0
 14 19  4  0
 18 20  1  0
 20 21  4  0
 21 22  4  0
 22 23  4  0
 23 24  4  0
 24 25  1  0
 25 26  1  0
 26 27  1  0
 27 28  1  0
 28 29  2  0
 29 30  1  0
 30 31  1  0
 31 32  1  0
 32 33  1  0
  9 33  4  0
 33 34  4  0
 12 34  4  0
 24 35  4  0
 20 35  4  0
M  CHG  1   3   1
M  END
> <Name>
Molecule

> <MOLENAME>
PACRITINIB

> <cas#>
937272-79-2

> <Smiles>
C(Oc1:c(:c:c2:c:c:1)COC\C=C\COCc(:c:c3c(:n:c4N2):c:c:n:4):c:c:c:3)C[NH+]5CCCC5

$$$$
Molecule
  SciTegic08252015313D

 45 50  0  0  1  0            999 V2000
    1.0043   -0.5692   -2.3801 C   0  0
    1.8647   -1.1778   -1.2558 C   0  0
    1.2479   -0.9170    0.1511 C   0  0  1  0  0  0
    1.1730    0.5976    0.4942 N   0  0
    2.4524    1.4551    0.6588 C   0  0
    2.9956    1.9833   -0.6883 C   0  0
    3.5542    0.6984    1.4256 C   0  0
   -0.0760    1.3391    0.2057 C   0  0
   -0.0672    2.7089    0.2582 N   0  0
   -1.2071    3.4331    0.0249 C   0  0
   -1.1771    4.9322    0.0663 N   0  0
    0.0969    5.6774    0.3217 C   0  0
    1.2862    4.9888    0.5164 C   0  0
    2.4724    5.6747    0.7242 C   0  0
    2.4766    7.0617    0.7409 C   0  0
    1.2878    7.7593    0.5594 C   0  0
    0.0982    7.0682    0.3497 C   0  0
   -1.1553    7.8006    0.1609 O   0  0
   -0.9016    9.2778    0.2378 C   0  0
    3.7351    7.7755    0.9426 C   0  0
    3.7402    9.0724    0.9690 O   0  0
    4.9728    7.0167    1.0980 N   0  0
    6.2709    7.6981    1.3036 C   0  0  1  0  0  0
    6.5838    8.6014    0.0965 C   0  0
    7.9424    9.2836    0.3159 C   0  0
    7.8836   10.1318    1.5986 C   0  0  1  0  0  0
    7.5638    9.2316    2.8030 C   0  0
    6.2084    8.5489    2.5834 C   0  0
    9.2208   10.8033    1.8258 N   0  0
    9.5472   11.6973    0.6455 C   0  0
   10.8703   12.4306    0.9148 C   0  0
   11.9895   11.4168    1.1635 N   0  0
   13.4218   12.0573    1.3003 C   0  0
   13.8123   13.0325    2.5215 C   0  0
   13.1550   12.6818    3.8662 C   0  0
   12.6625   13.9068    3.0474 C   0  0
   11.6424   10.4222    2.2726 C   0  0
   10.2995    9.7441    1.9664 C   0  0
   -2.3837    2.7804   -0.2473 N   0  0
   -2.4201    1.4095   -0.2880 C   0  0
   -1.2586    0.6747   -0.0696 C   0  0
   -1.3113   -0.7652   -0.0595 N   0  0
   -2.6108   -1.4504   -0.2421 C   0  0
   -0.1151   -1.5526    0.1562 C   0  0
   -0.2115   -2.8428    0.2354 O   0  0
  1  2  1  0
  3  2  1  0
  3  4  1  0
  4  5  1  0
  5  6  1  0
  5  7  1  0
  4  8  1  0
  8  9  4  0
  9 10  4  0
 10 11  1  0
 11 12  1  0
 12 13  4  0
 13 14  4  0
 14 15  4  0
 15 16  4  0
 16 17  4  0
 12 17  4  0
 17 18  1  0
 18 19  1  0
 15 20  1  0
 20 21  2  0
 20 22  1  0
 23 22  1  0
 23 24  1  0
 24 25  1  0
 25 26  1  0
 26 27  1  0
 27 28  1  0
 23 28  1  0
 26 29  1  0
 29 30  1  0
 30 31  1  0
 31 32  1  0
 32 33  1  0
 33 34  1  0
 34 35  1  0
 35 36  1  0
 34 36  1  0
 32 37  1  0
 37 38  1  0
 29 38  1  0
 10 39  4  0
 39 40  4  0
 40 41  4  0
  8 41  4  0
 41 42  1  0
 42 43  1  0
 42 44  1  0
  3 44  1  0
 44 45  2  0
M  END
> <Name>
Molecule

> <MOLENAME>
VOLASERTIB

> <cas#>
755038-65-4

> <Smiles>
CC[C@@H]1C(=O)N(C)c(:c2N1C(C)C):c:n:c(Nc3:c(OC):c:c(C(N[C@@H]4CC[C@@H](N5CCN(CC6CC6)CC5)CC4)=O):c:c:3):n:2

$$$$
Molecule
  SciTegic08252015313D

 39 45  0  0  1  0            999 V2000
    7.1053   -1.8894    2.0941 O   0  0
    6.6263   -1.6411    3.4954 C   0  0  1  0  0  0
    7.8250   -1.8390    4.4444 C   0  0
    8.3441   -3.2396    4.2897 O   0  0
    9.5416   -3.4359    5.1078 C   0  0
   10.0494   -2.3965    5.8762 C   0  0
   11.1889   -2.5948    6.6475 C   0  0
   11.8202   -3.8337    6.6508 C   0  0
   11.3123   -4.8729    5.8835 C   0  0
   10.1738   -4.6748    5.1113 C   0  0
    9.6661   -5.7134    4.3450 C   0  0
   10.3026   -6.9487    4.3570 C   0  0
   11.4399   -7.1310    5.1347 C   0  0
   11.9347   -6.0972    5.8883 N   0  0
    6.0748   -0.1849    3.6661 C   0  0
    4.8452    0.1352    2.7806 N   0  0
    3.6678   -0.7911    3.0933 C   0  0
    2.4413   -0.4156    2.2151 C   0  0
    2.8398   -0.5226    0.7547 N   0  0
    3.9854    0.4304    0.4615 C   0  0
    5.2012    0.0587    1.3092 C   0  0
    1.6690   -0.3056   -0.2368 C   0  0  2  0  0  0
    1.1397    1.1511   -0.2260 C   0  0
    0.0550    1.6233    0.5111 C   0  0
   -0.3014    2.9670    0.4448 C   0  0
    0.3959    3.8562   -0.3583 C   0  0
    1.4615    3.3921   -1.1118 C   0  0
    1.8184    2.0527   -1.0429 C   0  0
   -0.7413    0.7776    1.4004 C   0  0  2  0  0  0
   -1.2498   -0.6033    1.2533 C   0  0  2  0  0  0
   -0.5170   -1.6610    0.5023 C   0  0
    0.7283   -1.5351   -0.1340 C   0  0
    1.2602   -2.6612   -0.7560 C   0  0
    0.6098   -3.8861   -0.7581 C   0  0
   -0.6168   -4.0040   -0.1290 C   0  0
   -1.1659   -2.8921    0.4900 C   0  0
   -1.9279    0.4011    0.3640 C   0  0
   -1.3711    0.4666   -1.0183 F   0  0
   -2.8802    1.4804    0.7491 F   0  0
  2  1  1  0
  2  3  1  0
  3  4  1  0
  4  5  1  0
  5  6  2  0
  6  7  1  0
  7  8  2  0
  8  9  1  0
  9 10  2  0
  5 10  1  0
 10 11  1  0
 11 12  2  0
 12 13  1  0
 13 14  2  0
  9 14  1  0
  2 15  1  0
 15 16  1  0
 16 17  1  0
 17 18  1  0
 18 19  1  0
 19 20  1  0
 20 21  1  0
 16 21  1  0
 22 19  1  0
 22 23  1  0
 23 24  2  0
 24 25  1  0
 25 26  2  0
 26 27  1  0
 27 28  2  0
 23 28  1  0
 24 29  1  0
 29 30  1  0
 30 31  1  0
 31 32  2  0
 22 32  1  0
 32 33  1  0
 33 34  2  0
 34 35  1  0
 35 36  2  0
 31 36  1  0
 30 37  1  0
 29 37  1  0
 37 38  1  0
 37 39  1  0
M  END
> <Name>
Molecule

> <MOLENAME>
ZOSUQUIDAR 3HCL

> <cas#>
167465-36-3

> <Smiles>
O[C@H](CN1CCN([C@H]2c3c(cccc3)[C@H]4[C@H](C4(F)F)c5c2cccc5)CC1)COc6c7c(nccc7)ccc6

$$$$
Molecule
  SciTegic08252015313D

 37 41  0  0  1  0            999 V2000
    5.4224   -3.0132    1.3200 C   0  0
    4.0187   -2.4178    1.1300 C   0  0
    2.9889   -3.3222    1.8501 C   0  0
    3.7058   -2.3162   -0.3545 C   0  0
    4.4890   -2.8451   -1.3498 N   0  0
    3.8972   -2.5539   -2.5389 N   0  0
    2.7524   -1.8397   -2.2793 C   0  0
    1.8122   -1.3309   -3.3442 C   0  0
    2.6306   -1.6838   -0.9226 N   0  0
    1.5747   -0.9438   -0.1554 C   0  0  1  0  0  0
    1.4766    0.5396   -0.5335 C   0  0
    0.3268    1.2193    0.2784 C   0  0  2  0  0  0
    0.5148    0.8259    1.7840 C   0  0
   -0.3537   -0.5119    1.9336 C   0  0
   -0.8782   -0.7828    0.4857 C   0  0  2  0  0  0
    0.1977   -1.5854   -0.3093 C   0  0
   -1.0419    0.6192   -0.1280 N   0  3
   -2.3329    1.4314    0.3953 C   0  0
   -2.3874    1.7309    1.9204 C   0  0
   -3.6698    2.3231    2.4876 C   0  0  2  0  0  0
   -3.3895    2.4374    3.9297 N   0  0
   -3.9626    3.4889    4.7248 C   0  0
   -4.7417    4.3659    4.1742 O   0  0
   -3.6378    3.5818    6.1955 C   0  0
   -2.2804    4.2882    6.3733 C   0  0
   -1.9476    4.3935    7.8743 C   0  0
   -1.8638    2.9815    8.4834 C   0  0
   -1.5439    3.0841    9.9350 F   0  0
   -0.7939    2.2072    7.7930 F   0  0
   -3.2168    2.2661    8.3083 C   0  0
   -3.5598    2.1659    6.8118 C   0  0
   -4.8367    1.3895    2.3225 C   0  0
   -4.6293    0.0182    2.1926 C   0  0
   -5.7132   -0.8396    2.0679 C   0  0
   -7.0077   -0.3320    2.0921 C   0  0
   -7.2155    1.0336    2.2350 C   0  0
   -6.1284    1.8943    2.3464 C   0  0
  1  2  1  0
  2  3  1  0
  2  4  1  0
  4  5  4  0
  5  6  4  0
  6  7  4  0
  7  8  1  0
  7  9  4  0
  4  9  4  0
 10  9  1  0
 10 11  1  0
 12 11  1  0
 12 13  1  0
 13 14  1  0
 14 15  1  0
 15 16  1  0
 10 16  1  0
 15 17  1  0
 12 17  1  0
 17 18  1  0
 18 19  1  0
 19 20  1  0
 20 21  1  0
 21 22  1  0
 22 23  2  0
 22 24  1  0
 24 25  1  0
 25 26  1  0
 26 27  1  0
 27 28  1  0
 27 29  1  0
 27 30  1  0
 30 31  1  0
 24 31  1  0
 20 32  1  0
 32 33  4  0
 33 34  4  0
 34 35  4  0
 35 36  4  0
 36 37  4  0
 32 37  4  0
M  CHG  1  17   1
M  END
> <Name>
Molecule

> <MOLENAME>
MARAVIROC

> <cas#>
376348-65-1

> <Smiles>
CC(c1:n([C@@H]2C[C@H]([NH+](CC[C@@H](c3:c:c:c:c:c:3)NC(C4CCC(F)(F)CC4)=O)[C@@H]5C2)CC5):c(C):n:n:1)C

$$$$
Molecule
  SciTegic08252015313D

 36 37  0  0  1  0            999 V2000
    4.1021    3.6546    0.7157 C   0  0
    3.7198    2.2229    0.9744 C   0  0
    2.4474    1.8229    1.0429 C   0  0
    1.3451    2.7847    0.8685 N   0  0
    0.0730    2.3525    0.3120 C   0  0
   -0.0709    1.1325   -0.0600 O   0  0
   -0.9938    3.3657    0.0019 C   0  0  1  0  0  0
   -0.3411    4.4810   -0.8349 C   0  0
   -0.0851    3.9395   -2.5470 S   0  0
    0.3912    1.9481   -2.7577 S   0  0
    2.0595    1.6205   -2.2013 C   0  0
    2.5732    0.2727   -2.7608 C   0  0
    1.8686   -0.9572   -2.2068 C   0  0
    1.1528   -0.9664   -1.0805 C   0  0
    0.5572   -2.2718   -0.6422 C   0  0  2  0  0  0
   -0.1063   -2.3336    0.7448 C   0  0
   -1.2265   -1.4023    1.1446 C   0  0
   -1.5520   -1.4169    2.3927 O   0  0
   -1.8590   -0.4646    0.2340 N   0  0
   -2.6438    0.7630    0.7288 C   0  0  2  0  0  0
   -4.0256    0.4480    1.4425 C   0  0
   -3.9006   -0.1184    2.8670 C   0  0
   -4.9225   -0.4780    0.5997 C   0  0
   -2.9022    1.6070   -0.5057 C   0  0
   -3.8102    1.2399   -1.3542 O   0  0
   -2.1459    2.8257   -0.8161 N   0  0
    1.6525   -3.3134   -0.5859 O   0  0
    2.8776   -3.1968    0.3679 C   0  0
    3.6927   -4.2033    0.3155 O   0  0
    3.3496   -2.0300    1.3449 C   0  0  1  0  0  0
    3.1920   -0.5919    0.8492 N   0  0
    2.1811    0.3893    1.2903 C   0  0
    1.0779    0.0347    1.8576 O   0  0
    3.0637   -2.2886    2.8918 C   0  0
    1.6127   -2.3336    3.3711 C   0  0
    3.8425   -1.2673    3.7419 C   0  0
  1  2  1  0
  2  3  2  0
  3  4  1  0
  4  5  1  0
  5  6  2  0
  5  7  1  0
  7  8  1  0
  8  9  1  0
  9 10  1  0
 10 11  1  0
 11 12  1  0
 12 13  1  0
 13 14  2  0
 14 15  1  0
 15 16  1  0
 16 17  1  0
 17 18  2  0
 17 19  1  0
 19 20  1  0
 20 21  1  0
 21 22  1  0
 21 23  1  0
 20 24  1  0
 24 25  2  0
 24 26  1  0
  7 26  1  0
 15 27  1  0
 27 28  1  0
 28 29  2  0
 28 30  1  0
 30 31  1  0
 31 32  1  0
  3 32  1  0
 32 33  2  0
 30 34  1  0
 34 35  1  0
 34 36  1  0
M  END
> <Name>
Molecule

> <MOLENAME>
ROMIDEPSIN

> <cas#>
128517-07-7

> <Smiles>
C\C=C(\C(=O)N[C@@H](C(C)C)C(=O)O[C@@H](CC(N[C@@H](C(N[C@H]1C2=O)=O)C(C)C)=O)\C=C\CCSSC1)/N2

$$$$
Molecule
  SciTegic08252015313D

 32 34  0  0  0  0            999 V2000
    6.6254   -6.3677    0.0010 C   0  0
    5.7024   -5.2125    0.0007 N   0  0
    4.2757   -5.4375    0.0002 C   0  0
    3.8224   -6.6513   -0.0002 O   0  0
    3.3525   -4.2999    0.0000 C   0  0
    3.8600   -3.0077    0.0005 C   0  0
    2.9980   -1.9213    0.0004 C   0  0
    1.6224   -2.1120   -0.0001 C   0  0
    1.1193   -3.4074   -0.0006 C   0  0
    1.9760   -4.4990   -0.0006 C   0  0
    1.4185   -5.8368   -0.0011 F   0  0
    0.7165   -0.9560   -0.0004 N   0  0
    1.1538    0.4227   -0.0007 C   0  0
    2.6269    0.9065    0.0006 S   0  0
    0.0101    1.2628   -0.0026 N   0  0
   -1.1624    0.4355   -0.0018 C   0  0
   -2.3799    0.8808   -0.0010 O   0  0
   -0.8079   -1.0432   -0.0012 C   0  0
   -1.3565   -1.7195    1.2745 C   0  0
   -1.3551   -1.7193   -1.2776 C   0  0
    0.0224    2.7210   -0.0031 C   0  0
    1.2287    3.4064    0.0001 C   0  0
    1.2469    4.7922    0.0044 C   0  0
    0.0578    5.5084    0.0127 C   0  0
    0.1359    6.9248    0.0103 C   0  0
    0.1975    8.1129    0.0103 N   0  0
   -1.1628    4.8290   -0.0012 C   0  0
   -1.1679    3.4375   -0.0065 C   0  0
   -2.5175    5.5398   -0.0022 C   0  0
   -2.4213    7.0210   -0.1125 F   0  0
   -3.3158    5.0317   -1.1503 F   0  0
   -3.2299    5.1992    1.2589 F   0  0
  1  2  1  0
  2  3  1  0
  3  4  2  0
  3  5  1  0
  5  6  4  0
  6  7  4  0
  7  8  4  0
  8  9  4  0
  9 10  4  0
  5 10  4  0
 10 11  1  0
  8 12  1  0
 12 13  1  0
 13 14  2  0
 13 15  1  0
 15 16  1  0
 16 17  2  0
 16 18  1  0
 12 18  1  0
 18 19  1  0
 18 20  1  0
 15 21  1  0
 21 22  4  0
 22 23  4  0
 23 24  4  0
 24 25  1  0
 25 26  3  0
 24 27  4  0
 27 28  4  0
 21 28  4  0
 27 29  1  0
 29 30  1  0
 29 31  1  0
 29 32  1  0
M  END
> <Name>
Molecule

> <MOLENAME>
ENZALUTAMIDE

> <cas#>
915087-33-1

> <Smiles>
CNC(c1:c(F):c:c(N2C(C)(C)C(=O)N(c3:c:c(C(F)(F)F):c(C#N):c:c:3)C2=S):c:c:1)=O

$$$$
Molecule
  SciTegic08252015313D

 40 43  0  0  1  0            999 V2000
    1.6880   -6.8079    4.0638 C   0  0
    1.8450   -7.1318    2.6028 C   0  0
    2.5281   -6.2888    1.7159 C   0  0
    2.6228   -6.6547    0.3790 C   0  0
    2.0562   -7.8364   -0.0822 C   0  0
    1.3804   -8.6671    0.7994 C   0  0
    1.2773   -8.3108    2.1380 C   0  0
    0.5615   -9.1834    3.0653 O   0  0
    3.1621   -4.9955    2.1384 C   0  0
    3.1792   -4.6090    3.3751 O   0  0
    3.7631   -4.1301    1.1383 N   0  0
    4.2915   -2.7977    1.5299 C   0  0  1  0  0  0
    5.2501   -2.2689    0.4513 C   0  0
    5.8740   -0.6804    0.9949 S   0  0
    6.8667    0.0421   -0.2446 C   0  0
    7.0376   -0.6002   -1.4647 C   0  0
    7.8227   -0.0150   -2.4509 C   0  0
    8.4333    1.2117   -2.2174 C   0  0
    8.2609    1.8539   -0.9971 C   0  0
    7.4776    1.2681   -0.0103 C   0  0
    3.1117   -1.8150    1.6701 C   0  0  1  0  0  0
    2.3278   -1.7691    0.3565 C   0  0
    1.1549   -0.8404    0.5459 N   0  0
    1.4270    0.5415   -0.0313 C   0  0
    0.2440    1.4856    0.2876 C   0  0  1  0  0  0
    0.5609    2.8539   -0.3661 C   0  0
   -0.7054    3.4401   -0.9816 C   0  0
   -1.1345    2.5251   -2.1778 C   0  0
   -1.1466    1.0137   -1.7744 C   0  0
   -1.1125    0.9193   -0.2554 C   0  0  1  0  0  0
   -1.2967   -0.5224    0.2865 C   0  0
   -0.1035   -1.4823   -0.0101 C   0  0  1  0  0  0
    0.0091   -1.9363   -1.4802 C   0  0
   -0.4477   -3.1184   -1.7553 O   0  0
    0.6773   -1.1607   -2.5477 N   0  0
    0.7995   -1.6989   -3.9344 C   0  0
    1.3200   -0.5822   -4.8556 C   0  0
    1.8042   -2.8666   -3.9381 C   0  0
   -0.5649   -2.1907   -4.4662 C   0  0
    2.1870   -2.2852    2.7470 O   0  0
  1  2  1  0
  2  3  4  0
  3  4  4  0
  4  5  4  0
  5  6  4  0
  6  7  4  0
  2  7  4  0
  7  8  1  0
  3  9  1  0
  9 10  2  0
  9 11  1  0
 12 11  1  0
 12 13  1  0
 13 14  1  0
 14 15  1  0
 15 16  4  0
 16 17  4  0
 17 18  4  0
 18 19  4  0
 19 20  4  0
 15 20  4  0
 12 21  1  0
 21 22  1  0
 22 23  1  0
 23 24  1  0
 24 25  1  0
 25 26  1  0
 26 27  1  0
 27 28  1  0
 28 29  1  0
 29 30  1  0
 25 30  1  0
 30 31  1  0
 31 32  1  0
 23 32  1  0
 32 33  1  0
 33 34  2  0
 33 35  1  0
 35 36  1  0
 36 37  1  0
 36 38  1  0
 36 39  1  0
 21 40  1  0
M  END
> <Name>
Molecule

> <MOLENAME>
NELFINAVIR MESYLATE

> <cas#>
159989-65-8

> <Smiles>
Cc1:c(O):c:c:c:c:1C(N[C@H]([C@H](O)CN2[C@H](C(NC(C)(C)C)=O)C[C@@H]([C@H]3C2)CCCC3)CSc4:c:c:c:c:c:4)=O

$$$$
Molecule
  SciTegic08252015313D

 30 33  0  0  0  0            999 V2000
    2.1264   -2.9284   -0.1780 C   0  0
    2.4357   -1.4665   -0.0247 O   0  0
    1.1938   -0.6787   -0.0415 C   0  0
    1.1686    0.7174    0.0825 C   0  0
   -0.0566    1.3746    0.0549 C   0  0
   -0.0881    2.7568    0.1829 C   0  0
   -1.2840    3.4282    0.1571 N   0  3
   -2.4598    2.7375   -0.0010 C   0  0
   -2.4504    1.3545   -0.1231 C   0  0
   -1.2424    0.6707   -0.0955 C   0  0
   -1.2188   -0.7092   -0.2166 C   0  0
   -0.0017   -1.3754   -0.1888 C   0  0
   -3.7230    3.4535   -0.0244 C   0  0
   -4.9164    2.7535    0.1245 C   0  0
   -6.1007    3.4738    0.1081 C   0  0
   -6.1040    4.8356   -0.0633 C   0  0
   -4.9237    5.5423   -0.2392 C   0  0
   -3.7258    4.8341   -0.2135 C   0  0
   -2.4317    5.5452   -0.4695 C   0  0
   -1.3028    4.9018    0.3479 C   0  0
   -7.4224    5.4045   -0.0498 O   0  0
   -8.3264    4.1664    0.1684 C   0  0
   -7.4155    2.9186    0.2659 O   0  0
    2.3738    1.6045    0.2476 O   0  0
    3.7111    0.9372    0.2831 C   0  0
    7.3364    2.2854    1.2895 O   0  5
    7.6502    1.2023   -0.0493 S   0  0
    6.6538    0.0047    0.0025 O   0  0
    9.1088    0.6611    0.0488 O   0  0
    7.4513    2.0490   -1.5257 O   0  5
  1  2  1  0
  2  3  1  0
  3  4  2  0
  4  5  1  0
  5  6  2  0
  6  7  1  0
  7  8  2  0
  8  9  1  0
  9 10  2  0
  5 10  1  0
 10 11  1  0
 11 12  2  0
  3 12  1  0
  8 13  1  0
 13 14  2  0
 14 15  1  0
 15 16  2  0
 16 17  1  0
 17 18  2  0
 13 18  1  0
 18 19  1  0
 19 20  1  0
  7 20  1  0
 16 21  1  0
 21 22  1  0
 22 23  1  0
 15 23  1  0
  4 24  1  0
 24 25  1  0
 26 27  1  0
 27 28  2  0
 27 29  2  0
 27 30  1  0
M  CHG  3   7   1  26  -1  30  -1
M  END
> <Name>
Molecule

> <MOLENAME>
BERBERINE HYDROGEN SULPHATE

> <cas#>
633-66-9

> <Smiles>
COc1ccc(c2c1OC)cc3[n+](CCc(c34)cc5c(OCO5)c4)c2.[O-]S([O-])(=O)=O

$$$$
Molecule
  SciTegic08252015313D

 13 12  0  0  0  0            999 V2000
    2.6861   -0.0977   -0.0047 C   0  0
    1.3238    0.5900   -0.0943 C   0  0
    0.2842   -0.1372   -0.3635 O   0  0
    1.1290    2.0362    0.1220 O   0  5
    3.9071    0.8566    0.0286 C   0  0
    5.1790   -0.0215    0.0926 C   0  0
    6.4950    0.7548    0.1041 C   0  0
    7.6030    0.0879    0.0051 O   0  0
    6.5696    2.2261    0.2300 O   0  0
    3.9339    1.6636   -1.2501 C   0  0
    4.1098    1.0591   -2.3805 O   0  0
    3.7746    3.1210   -1.2251 O   0  5
    3.8417    1.7310    1.2463 O   0  0
  1  2  1  0
  2  3  2  0
  2  4  1  0
  1  5  1  0
  5  6  1  0
  6  7  1  0
  7  8  2  0
  7  9  1  0
  5 10  1  0
 10 11  2  0
 10 12  1  0
  5 13  1  0
M  CHG  2   4  -1  12  -1
M  END
> <Name>
Molecule

> <MOLENAME>
CITRIC ACID

> <cas#>
77-92-9

> <Smiles>
C(C(O)(C([O-])=O)CC(O)=O)C([O-])=O

$$$$
Molecule
  SciTegic08252015313D

 31 35  0  0  1  0            999 V2000
    0.8854   -5.5873    0.0779 O   0  0
   -0.3541   -5.2108    0.0116 C   0  0
   -0.7052   -3.7939    0.0230 N   0  0
    0.3030   -2.7634    0.0606 C   0  0
    1.6867   -2.9357    0.0421 C   0  0
    2.2596   -1.6791    0.0755 N   0  0
    1.2491   -0.7728    0.1177 N   0  0
    1.3384    0.5875    0.1581 C   0  0
    0.1380    1.2923    0.1730 C   0  0
   -1.0921    0.6285    0.1431 C   0  0
   -2.3361    1.4318    0.1027 N   0  0
   -1.9460    2.6764    0.9408 C   0  0
   -2.8744    3.8372    0.5368 C   0  0
   -3.2978    3.4408   -0.8556 C   0  0
   -2.3103    2.3249   -1.1808 C   0  0  2  0  0  0
   -2.7470    1.6882   -2.5186 C   0  0
   -3.6854    2.3945   -3.2640 C   0  0
   -4.1320    1.9216   -4.4908 C   0  0
   -5.1019    2.6829   -5.2532 F   0  0
   -3.6440    0.7229   -4.9890 C   0  0
   -2.6972    0.0164   -4.2615 C   0  0
   -2.2424    0.4928   -3.0373 C   0  0
   -1.2345   -0.2652   -2.3697 F   0  0
   -1.1452   -0.7452    0.1253 N   0  0
    0.0542   -1.4098    0.1096 C   0  0
   -1.4031   -6.2093   -0.0588 N   0  0
   -2.8443   -5.8599   -0.1867 C   0  0
   -3.4955   -7.2254    0.1045 C   0  0
   -2.4877   -8.1659   -0.5582 C   0  0  2  0  0  0
   -2.7666   -9.6106   -0.2643 O   0  0
   -1.1461   -7.6674    0.0082 C   0  0
  1  2  2  0
  2  3  1  0
  3  4  1  0
  4  5  4  0
  5  6  4  0
  6  7  4  0
  7  8  4  0
  8  9  4  0
  9 10  4  0
 10 11  1  0
 11 12  1  0
 12 13  1  0
 13 14  1  0
 14 15  1  0
 11 15  1  0
 15 16  1  0
 16 17  4  0
 17 18  4  0
 18 19  1  0
 18 20  4  0
 20 21  4  0
 21 22  4  0
 16 22  4  0
 22 23  1  0
 10 24  4  0
 24 25  4  0
  4 25  4  0
  7 25  4  0
  2 26  1  0
 26 27  1  0
 27 28  1  0
 28 29  1  0
 29 30  1  0
 29 31  1  0
 26 31  1  0
M  END
> <Name>
Molecule

> <MOLENAME>
LAROTRECTINIB

> <cas#>
1223403-58-4

> <Smiles>
O=C(N1C[C@@H](O)CC1)Nc2:c(:n3:n:c:2):n:c(N4[C@@H](c5:c(F):c:c:c(F):c:5)CCC4):c:c:3

$$$$
Molecule
  SciTegic08252015313D

 25 26  0  0  0  0            999 V2000
    1.3092    1.8648   -1.0315 C   0  0
    1.3026    0.7222    0.0021 C   0  0
    0.1427   -0.1951   -0.2297 O   0  0
    2.6065   -0.0253   -0.0634 C   0  0
    2.6405   -1.4859   -0.1178 O   0  5
    3.7162    0.6345   -0.0782 O   0  0
   18.4189   -0.3707    0.0001 C   0  0
   17.0960    0.4155   -0.0001 C   0  0
   15.9455   -0.5461   -0.0002 O   0  0
   14.6843    0.1915   -0.0003 C   0  0
   14.6877    1.5810   -0.0002 C   0  0
   13.4862    2.2768   -0.0003 C   0  0
   12.2815    1.5836   -0.0005 C   0  0
   11.1019    2.2782   -0.0005 N   0  3
    9.9046    1.6101   -0.0004 C   0  0
    8.7213    2.3332    0.0001 C   0  0
    7.5029    1.6690    0.0014 C   0  0
    6.2544    2.4483    0.0032 N   0  0
    7.4664    0.2798    0.0016 C   0  0
    8.6528   -0.4434    0.0005 C   0  0
    9.8757    0.2207   -0.0002 C   0  0
   11.0664   -0.4951   -0.0003 C   0  0
   11.0518   -1.9889   -0.0001 N   0  0
   12.2766    0.1937   -0.0005 C   0  0
   13.4790   -0.5003   -0.0004 C   0  0
  1  2  1  0
  2  3  1  0
  2  4  1  0
  4  5  1  0
  4  6  2  0
  7  8  1  0
  8  9  1  0
  9 10  1  0
 10 11  4  0
 11 12  4  0
 12 13  4  0
 13 14  4  0
 14 15  4  0
 15 16  4  0
 16 17  4  0
 17 18  1  0
 17 19  4  0
 19 20  4  0
 20 21  4  0
 15 21  4  0
 21 22  4  0
 22 23  1  0
 22 24  4  0
 13 24  4  0
 24 25  4  0
 10 25  4  0
M  CHG  2   5  -1  14   1
M  END
> <Name>
Molecule

> <MOLENAME>
ETHACRIDINE LACTATE

> <cas#>
1837-57-6

> <Smiles>
CC(C(=O)[O-])O.CCOc1:c:c(:c2:c:c:1):c(N):c(:c3:[nH+]:2):c:c:c(N):c:3

$$$$
Molecule
  SciTegic08252015313D

 33 36  0  0  0  0            999 V2000
    3.7107   -2.9459   -0.4468 C   0  0
    2.8563   -1.6667   -0.3955 C   0  0
    1.3710   -2.0455   -0.2555 C   0  0
    0.5571   -0.7951   -0.1294 C   0  0
    1.0408    0.4719   -0.3167 N   0  0
   -0.0041    1.3211   -0.0544 C   0  0
   -1.1331    0.5753    0.3035 C   0  0
   -2.4701    1.1498    0.7068 C   0  0
   -3.3642    0.4684    1.6514 O   0  5
   -2.8464    2.2977    0.2387 O   0  0
   -0.7639   -0.7538    0.2292 N   0  0
   -1.5275   -2.0173    0.5623 C   0  0
   -3.0068   -2.0897    0.2191 C   0  0
   -3.6321   -1.2060   -0.6545 C   0  0
   -5.0087   -1.2795   -0.8493 C   0  0
   -5.7626   -2.2648   -0.2155 C   0  0
   -5.1249   -3.1584    0.6319 C   0  0
   -3.7583   -3.0717    0.8489 C   0  0
   -7.2465   -2.2502   -0.3450 C   0  0
   -7.8306   -1.0056   -0.5474 C   0  0
   -9.2107   -0.8511   -0.5491 C   0  0
  -10.0242   -1.9498   -0.3167 C   0  0
   -9.4510   -3.2032   -0.1505 C   0  0
   -8.0719   -3.3731   -0.1703 C   0  0
   -7.5795   -4.7788   -0.1092 C   0  0
   -8.3595   -5.8622    0.1811 N   0  5
   -7.6033   -6.9794    0.1015 N   0  0
   -6.3496   -6.5909   -0.2512 N   0  0
   -6.3237   -5.2400   -0.3958 N   0  0
    0.1581    2.8340   -0.1036 C   0  0
   -0.3471    3.5039    1.1940 C   0  0
   -0.5688    3.4140   -1.3323 C   0  0
    1.6220    3.1367   -0.2280 O   0  0
  1  2  1  0
  2  3  1  0
  3  4  1  0
  4  5  4  0
  5  6  4  0
  6  7  4  0
  7  8  1  0
  8  9  1  0
  8 10  2  0
  7 11  4  0
  4 11  4  0
 11 12  1  0
 12 13  1  0
 13 14  4  0
 14 15  4  0
 15 16  4  0
 16 17  4  0
 17 18  4  0
 13 18  4  0
 16 19  1  0
 19 20  4  0
 20 21  4  0
 21 22  4  0
 22 23  4  0
 23 24  4  0
 19 24  4  0
 24 25  1  0
 25 26  4  0
 26 27  4  0
 27 28  4  0
 28 29  4  0
 25 29  4  0
  6 30  1  0
 30 31  1  0
 30 32  1  0
 30 33  1  0
M  CHG  2   9  -1  26  -1
M  STY  1   1 DAT
M  SLB  1   1   1
M  SAL   1  1  28
M  SDT   1 MRV_IMPLICIT_H                                        
M  SDD   1     0.0000    0.0000    DR    ALL  1       0
M  SED   1 IMPL_H1
M  END
> <Name>
Molecule

> <MOLENAME>
OLMESARTAN

> <cas#>
144689-24-7

> <Smiles>
CCCc1:n(Cc2:c:c:c(c3:c(c4:n:n:n:[n-]:4):c:c:c:c:3):c:c:2):c(C(=O)[O-]):c(C(O)(C)C):n:1

$$$$
Molecule
  SciTegic08252015313D

 17 18  0  0  0  0            999 V2000
    2.3358   -1.5581   -1.1819 C   0  0
    1.3423   -0.8663   -0.2347 C   0  0
    1.2943    0.6407   -0.5708 C   0  0
    0.0992    1.3227    0.0323 C   0  0
    0.1421    2.5954    0.2769 O   0  0
   -1.1686    0.6152    0.1353 C   0  0
   -2.3296    1.3212    0.4211 C   0  0
   -3.5535    0.6634    0.4593 C   0  0
   -3.6165   -0.6995    0.1968 C   0  0
   -2.4531   -1.4070   -0.0827 C   0  0
   -1.2291   -0.7522   -0.1100 C   0  0
   -0.0096   -1.5100   -0.3732 C   0  0
   -0.0896   -2.7806   -0.6168 O   0  0
    1.9244   -1.0908    1.4409 S   0  0
    0.8503   -0.3397    2.5414 O   0  5
    3.3425   -0.4572    1.5791 O   0  0
    2.0090   -2.6164    1.7522 O   0  0
  1  2  1  0
  2  3  1  0
  3  4  1  0
  4  5  2  0
  4  6  1  0
  6  7  4  0
  7  8  4  0
  8  9  4  0
  9 10  4  0
 10 11  4  0
  6 11  4  0
 11 12  1  0
  2 12  1  0
 12 13  2  0
  2 14  1  0
 14 15  1  0
 14 16  2  0
 14 17  2  0
M  CHG  1  15  -1
M  END
> <Name>
Molecule

> <MOLENAME>
MENADIONE SODIUM BISULFITE

> <cas#>
130-37-0

> <Smiles>
CC1(S(=O)(=O)[O-])C(=O)c(:c2C(=O)C1):c:c:c:c:2

$$$$
Molecule
  SciTegic08252015313D

 24 24  0  0  0  0            999 V2000
    2.3234   -1.5176    0.5391 O   0  0
    1.0979   -0.7733    0.2947 C   0  0
    1.1430    0.6054    0.1313 C   0  0
   -0.0307    1.3149   -0.0924 C   0  0
   -1.2478    0.6474   -0.1496 C   0  0
   -2.4735    1.4034   -0.3802 O   0  0
   -1.2916   -0.7342    0.0143 C   0  0
   -0.1177   -1.4422    0.2343 C   0  0
   -2.8145   -1.5999   -0.0458 S   0  0
   -2.8167   -2.6416   -1.4056 O   0  5
   -4.0071   -0.6017   -0.1511 O   0  0
   -2.9635   -2.4543    1.2498 O   0  0
   11.3570   -1.4462    0.3737 O   0  0
   10.1112   -0.7099    0.1889 C   0  0
   10.1351    0.6735    0.0677 C   0  0
    8.9487    1.3753   -0.1087 C   0  0
    7.7397    0.6947   -0.1646 C   0  0
    6.4996    1.4416   -0.3495 O   0  0
    7.7159   -0.6923   -0.0447 C   0  0
    8.9018   -1.3925    0.1323 C   0  0
    6.1988   -1.5647   -0.1201 S   0  0
    6.2784   -2.7338   -1.3685 O   0  5
    5.0327   -0.5756   -0.4150 O   0  0
    5.9477   -2.2846    1.2403 O   0  0
  1  2  1  0
  2  3  4  0
  3  4  4  0
  4  5  4  0
  5  6  1  0
  5  7  4  0
  7  8  4  0
  2  8  4  0
  7  9  1  0
  9 10  1  0
  9 11  2  0
  9 12  2  0
 13 14  1  0
 14 15  4  0
 15 16  4  0
 16 17  4  0
 17 18  1  0
 17 19  4  0
 19 20  4  0
 14 20  4  0
 19 21  1  0
 21 22  1  0
 21 23  2  0
 21 24  2  0
M  CHG  2  10  -1  22  -1
M  END
> <Name>
Molecule

> <MOLENAME>
CALCIUM DOBESILATE

> <cas#>
20123-80-2

> <Smiles>
Oc1:c:c(S(=O)(=O)[O-]):c(O):c:c:1.Oc2:c:c(S(=O)(=O)[O-]):c(O):c:c:2

$$$$
Molecule
  SciTegic08252015313D

  7  6  0  0  0  0            999 V2000
    1.3354    2.1794    0.3300 O   0  5
    1.3424    0.7295    0.1524 C   0  0
    0.2273    0.0690    0.1593 O   0  0
    2.6096    0.0261   -0.0302 C   0  0
    2.6220   -1.2631   -0.1733 O   0  0
    3.8964    0.7972   -0.0473 C   0  0
    5.3693   -0.4166   -0.0090 Br  0  0
  1  2  1  0
  2  3  2  0
  2  4  1  0
  4  5  2  0
  4  6  1  0
  6  7  1  0
M  CHG  1   1  -1
M  END
> <Name>
Molecule

> <MOLENAME>
3-BROMOPYRUVIC ACID

> <cas#>
1113-59-3

> <Smiles>
[O-]C(C(CBr)=O)=O

$$$$
Molecule
  SciTegic08252015313D

 50 53  0  0  0  0            999 V2000
    1.3090    1.8435    1.3110 O   0  5
    1.3127    0.7230   -0.0328 S   0  0
    1.3144    1.6166   -1.5372 O   0  5
    0.0402   -0.1755    0.0370 O   0  0
    2.5870   -0.1727    0.0404 O   0  0
    9.0460    4.3076  -10.0898 C   0  0
    8.2485    3.3684   -9.1678 C   0  0
    6.7421    3.6442   -9.3482 C   0  0
    8.6528    3.6329   -7.7028 C   0  0
    8.5582    1.9594   -9.5318 N   0  0
    7.9338    0.8449   -8.8385 C   0  0
    7.0835    1.0418   -7.8778 O   0  0
    8.3028   -0.5540   -9.2212 C   0  0
    7.9835   -0.7689  -10.7065 C   0  0
    8.4120   -2.1687  -11.1345 N   0  0
    8.0683   -2.4358  -12.6166 C   0  0
    8.7685   -1.5363  -13.6528 C   0  0
    9.6619   -0.5292  -13.2984 C   0  0
   10.2634    0.2496  -14.2780 C   0  0
    9.9700    0.0203  -15.6159 C   0  0
    9.0893   -0.9720  -15.9642 N   0  0
    8.4924   -1.7442  -14.9993 C   0  0
    9.8921   -2.4132  -10.8537 C   0  0
   10.1867   -2.1732   -9.3686 C   0  0
    9.7913   -0.7538   -8.9961 N   0  0
   10.1198   -0.4535   -7.5381 C   0  0
    9.1643   -1.1904   -6.5675 C   0  0
    9.3142   -2.6780   -6.6717 O   0  0
    9.5057   -0.7672   -5.1436 C   0  0
    8.5418   -1.4511   -4.1608 C   0  0
    7.0496   -1.0754   -4.4403 C   0  0
    6.7031    0.4076   -4.2377 C   0  0
    7.6328    1.3303   -3.7665 C   0  0
    7.2812    2.6622   -3.5883 C   0  0
    5.9896    3.0821   -3.8783 C   0  0
    5.0552    2.1670   -4.3469 C   0  0
    5.4122    0.8355   -4.5257 C   0  0
    8.9294   -1.1210   -2.7604 C   0  0
    9.9186   -0.3110   -2.5789 O   0  0
    8.1719   -1.6917   -1.6492 N   0  0
    8.3929   -1.3252   -0.1987 C   0  0
    9.8831   -1.4693    0.3392 C   0  0
    9.7787   -1.4865    1.8317 O   0  0
   10.5870   -0.1013    0.0220 C   0  0
    9.4088    0.8055    0.0784 C   0  0
    9.4458    2.1859    0.1909 C   0  0
    8.2344    2.8734    0.2041 C   0  0
    7.0241    2.1895    0.0872 C   0  0
    7.0020    0.8040   -0.0480 C   0  0
    8.2131    0.1316   -0.0395 C   0  0
  1  2  1  0
  2  3  1  0
  2  4  2  0
  2  5  2  0
  6  7  1  0
  7  8  1  0
  7  9  1  0
  7 10  1  0
 10 11  1  0
 11 12  2  0
 11 13  1  0
 13 14  1  0
 14 15  1  0
 15 16  1  0
 16 17  1  0
 17 18  4  0
 18 19  4  0
 19 20  4  0
 20 21  4  0
 21 22  4  0
 17 22  4  0
 15 23  1  0
 23 24  1  0
 24 25  1  0
 13 25  1  0
 25 26  1  0
 26 27  1  0
 27 28  1  0
 27 29  1  0
 29 30  1  0
 30 31  1  0
 31 32  1  0
 32 33  4  0
 33 34  4  0
 34 35  4  0
 35 36  4  0
 36 37  4  0
 32 37  4  0
 30 38  1  0
 38 39  2  0
 38 40  1  0
 40 41  1  0
 41 42  1  0
 42 43  1  0
 42 44  1  0
 44 45  1  0
 45 46  4  0
 46 47  4  0
 47 48  4  0
 48 49  4  0
 49 50  4  0
 41 50  1  0
 45 50  4  0
M  CHG  2   1  -1   3  -1
M  END
> <Name>
Molecule

> <MOLENAME>
INDINAVIR SULFATE

> <cas#>
157810-81-6

> <Smiles>
[O-]S(=O)(=O)[O-].CC(NC(C1N(CC(CC(C(NC2c(:c3CC2O):c:c:c:c:3)=O)Cc4:c:c:c:c:c:4)O)CCN(Cc5:c:n:c:c:c:5)C1)=O)(C)C

$$$$
Molecule
  SciTegic08252015313D

 12 12  0  0  0  0            999 V2000
    3.8474   -3.6074    0.0245 C   0  0
    2.4383   -2.9872   -0.0084 C   0  0
    2.5374   -1.4694    0.0512 N   0  3
    3.4299   -0.8431   -1.0083 C   0  0
    3.3397   -0.9022    1.2122 C   0  0
    1.2464   -0.7525   -0.0019 C   0  0
    1.2140    0.6361    0.0575 C   0  0
   -0.0028    1.3044   -0.0004 C   0  0
   -1.1858    0.5846   -0.1206 C   0  0
   -1.1519   -0.8031   -0.1804 C   0  0
   -2.3931   -1.5599   -0.3083 O   0  0
    0.0643   -1.4717   -0.1197 C   0  0
  1  2  1  0
  2  3  1  0
  3  4  1  0
  3  5  1  0
  3  6  1  0
  6  7  4  0
  7  8  4  0
  8  9  4  0
  9 10  4  0
 10 11  1  0
 10 12  4  0
  6 12  4  0
M  CHG  1   3   1
M  END
> <Name>
Molecule

> <MOLENAME>
EDROPHONIUM CHLORIDE

> <cas#>
116-38-1

> <Smiles>
CC[N+](c1:c:c(O):c:c:c:1)(C)C

$$$$
Molecule
  SciTegic08252015313D

 43 49  0  0  1  0            999 V2000
    8.3201   -4.2113   -3.6304 C   0  0
    7.0750   -3.8708   -4.4662 C   0  0
    7.2465   -4.4898   -5.8681 C   0  0
    6.9058   -2.3185   -4.5021 C   0  0
    5.5390   -1.8366   -5.0852 C   0  0  2  0  0  0
    4.4172   -2.4594   -4.3188 N   0  0
    4.2128   -2.3293   -2.9378 C   0  0
    5.0099   -1.6711   -2.1572 O   0  0
    2.9673   -3.0563   -2.4983 C   0  0  1  0  0  0
    1.9965   -2.1815   -1.7326 N   0  0
    2.4072   -1.2709   -0.6554 C   0  0
    3.6507   -1.1351   -0.3229 O   0  0
    1.3721   -0.5017    0.1078 C   0  0  1  0  0  0
    1.0256    0.7915   -0.6399 C   0  0
   -0.0629    1.4809    0.1330 N   0  0
   -0.3010    2.8729   -0.4229 C   0  0
   -1.3213    0.6644   -0.0340 C   0  0  2  0  0  0
   -2.5158    1.3059    0.7730 C   0  0
   -3.6444    0.3275    0.7998 C   0  0
   -5.0089    0.5203    1.0024 C   0  0
   -5.8582    2.1657    1.2647 Br  0  0
   -5.6200   -0.7199    1.0036 N   0  0
   -4.6440   -1.6740    0.8318 C   0  0
   -4.7016   -3.0577    0.7931 C   0  0
   -3.4891   -3.7335    0.6034 C   0  0
   -2.2714   -3.0523    0.4512 C   0  0
   -2.2552   -1.6610    0.4863 C   0  0
   -1.0811   -0.8196    0.3116 C   0  0
    0.1432   -1.3479    0.3328 C   0  0
   -3.4510   -1.0244    0.6864 C   0  0
    2.3043   -3.3905   -3.8673 O   0  0
    3.4089   -3.2952   -4.9368 C   0  0  2  0  0  0
    4.0105   -4.6374   -5.2434 O   0  0
    2.9460   -2.6281   -6.2204 C   0  0  2  0  0  0
    1.9878   -3.4657   -7.0750 C   0  0
    2.2174   -2.8314   -8.4649 C   0  0
    3.7747   -2.7085   -8.5199 C   0  0
    4.0764   -2.4635   -7.0964 N   0  0
    5.3785   -2.1091   -6.5793 C   0  0
    6.3817   -1.9585   -7.3869 O   0  0
    3.2863   -4.3733   -1.6722 C   0  0
    4.1912   -5.3528   -2.4304 C   0  0
    3.9524   -4.0713   -0.3189 C   0  0
  1  2  1  0
  2  3  1  0
  2  4  1  0
  5  4  1  0
  5  6  1  0
  6  7  1  0
  7  8  2  0
  7  9  1  0
  9 10  1  0
 10 11  1  0
 11 12  2  0
 13 11  1  0
 13 14  1  0
 14 15  1  0
 15 16  1  0
 17 15  1  0
 17 18  1  0
 18 19  1  0
 19 20  4  0
 20 21  1  0
 20 22  4  0
 22 23  4  0
 23 24  4  0
 24 25  4  0
 25 26  4  0
 26 27  4  0
 27 28  1  0
 17 28  1  0
 28 29  2  0
 13 29  1  0
 27 30  4  0
 19 30  4  0
 23 30  4  0
  9 31  1  0
 31 32  1  0
  6 32  1  0
 32 33  1  0
 32 34  1  0
 34 35  1  0
 35 36  1  0
 36 37  1  0
 37 38  1  0
 34 38  1  0
 38 39  1  0
  5 39  1  0
 39 40  2  0
  9 41  1  0
 41 42  1  0
 41 43  1  0
M  STY  1   1 DAT
M  SLB  1   1   1
M  SAL   1  1  22
M  SDT   1 MRV_IMPLICIT_H                                        
M  SDD   1     0.0000    0.0000    DR    ALL  1       0
M  SED   1 IMPL_H1
M  END
> <Name>
Molecule

> <MOLENAME>
BROMOCRIPTINE MESYLATE

> <cas#>
22260-51-1

> <Smiles>
CC(C[C@H]1C(=O)N([C@@H]2[C@@](O)(N13)O[C@](C(C)C)(NC([C@@H]4C=C([C@@H]5N(C)C4)c(:c(:c6:[nH]:c7Br):c:7C5):c:c:c:6)=O)C3=O)CCC2)C

$$$$
Molecule
  SciTegic08252015313D

 35 36  0  0  0  0            999 V2000
   -5.3463    3.4184   10.3618 C   0  0
   -4.5950    2.2351    9.7223 C   0  0
   -3.4741    1.7891   10.6919 C   0  0
   -4.0365    2.6927    8.3899 O   0  0
   -3.3280    1.6279    7.6481 C   0  0
   -3.2157    0.4304    8.1331 O   0  0
   -2.7260    1.9476    6.3052 C   0  0
   -1.9777    0.7215    5.7637 C   0  0
   -1.3318    1.0668    4.4085 C   0  0
   -0.6705   -0.1624    3.8681 C   0  0
    0.0812   -0.1112    2.7717 C   0  0
    0.3042    1.1871    2.0255 C   0  0
    1.6650    1.2981    1.1987 C   0  0
    1.9452    0.0238    0.3360 C   0  0
    2.9229    0.4013   -0.7489 O   0  0
    2.7424   -0.9485    1.3037 C   0  0
    2.9913   -0.1004    2.5819 C   0  0
    4.2630   -0.4607    3.2829 O   0  0
    2.9437    1.3168    2.0623 C   0  0
    2.9601    2.3907    3.1202 C   0  0
    2.6284    2.1517    4.3880 C   0  0
    2.7499    3.2758    5.3852 C   0  0
    2.7207    4.5934    4.6726 O   0  0
    1.6304    3.2413    6.4356 C   0  0
    1.9376    4.2627    7.5090 O   0  0
    0.7833    4.4048    8.3898 C   0  0
   -0.3699    3.6904    8.1124 C   0  0
   -1.4789    3.8209    8.9354 C   0  0
   -1.4381    4.6505   10.0433 C   0  0
   -0.2790    5.3597   10.3299 C   0  0
    0.8309    5.2447    9.5021 C   0  0
   -0.2485    6.2324   11.5438 C   0  0
   -1.5163    6.0497   12.3085 F   0  0
   -0.1153    7.6553   11.1319 F   0  0
    0.9084    5.8502   12.3989 F   0  0
  1  2  1  0
  2  3  1  0
  2  4  1  0
  4  5  1  0
  5  6  2  0
  5  7  1  0
  7  8  1  0
  8  9  1  0
  9 10  1  0
 10 11  2  0
 11 12  1  0
 12 13  1  0
 13 14  1  0
 14 15  1  0
 14 16  1  0
 16 17  1  0
 17 18  1  0
 17 19  1  0
 13 19  1  0
 19 20  1  0
 20 21  2  0
 21 22  1  0
 22 23  1  0
 22 24  1  0
 24 25  1  0
 25 26  1  0
 26 27  4  0
 27 28  4  0
 28 29  4  0
 29 30  4  0
 30 31  4  0
 26 31  4  0
 30 32  1  0
 32 33  1  0
 32 34  1  0
 32 35  1  0
M  END
> <Name>
Molecule

> <MOLENAME>
TRAVOPROST

> <cas#>
157283-68-6

> <Smiles>
CC(OC(CCC\C=C/CC1C(\C=C\C(COc2:c:c(C(F)(F)F):c:c:c:2)O)C(O)CC1O)=O)C

$$$$
Molecule
  SciTegic08252015313D

 31 35  0  0  1  0            999 V2000
    3.4353   -0.7002   -1.4583 C   0  0
    1.9905   -1.2325   -1.3482 C   0  0
    1.2944   -0.8213   -0.0135 C   0  0  1  0  0  0
    2.0731   -1.3656    1.1557 O   0  0
    1.2372    0.6819    0.1258 C   0  0
    2.3378    1.3290    0.3546 O   0  0
   -0.0013    1.4554    0.0764 O   0  0
   -1.2671    0.6964   -0.1913 C   0  0
   -1.2010   -0.7983   -0.0781 C   0  0
   -0.0464   -1.4834   -0.0019 C   0  0
   -0.0616   -2.9718    0.0631 C   0  0
   -1.2267   -3.6027    0.0396 C   0  0
   -1.4729   -4.9909    0.0624 C   0  0
   -0.5715   -6.0188    0.1136 N   0  3
   -1.0661   -7.3009    0.1115 C   0  0
   -0.1785   -8.3711    0.1587 C   0  0
   -0.6560   -9.6745    0.1505 C   0  0
   -2.0223   -9.9159    0.0943 C   0  0
   -2.5150  -11.2902    0.0819 O   0  5
   -2.9164   -8.8493    0.0486 C   0  0
   -4.3999   -9.1047   -0.0213 C   0  0
   -4.8126  -10.1804    0.9764 N   0  0
   -6.2991  -10.4563    0.8319 C   0  0
   -4.5236   -9.7124    2.3963 C   0  0
   -2.4410   -7.5452    0.0557 C   0  0
   -3.3493   -6.4866    0.0034 C   0  0
   -2.8332   -5.2024    0.0085 C   0  0
   -3.6266   -3.8877   -0.0490 C   0  0
   -2.4394   -2.9395   -0.0290 N   0  0
   -2.4799   -1.5308   -0.0823 C   0  0
   -3.6099   -0.8985   -0.1416 O   0  0
  1  2  1  0
  3  2  1  0
  3  4  1  0
  3  5  1  0
  5  6  2  0
  5  7  1  0
  7  8  1  0
  8  9  1  0
  9 10  4  0
  3 10  1  0
 10 11  4  0
 11 12  4  0
 12 13  1  0
 13 14  4  0
 14 15  4  0
 15 16  4  0
 16 17  4  0
 17 18  4  0
 18 19  1  0
 18 20  4  0
 20 21  1  0
 21 22  1  0
 22 23  1  0
 22 24  1  0
 20 25  4  0
 15 25  4  0
 25 26  4  0
 26 27  4  0
 13 27  4  0
 27 28  1  0
 28 29  1  0
 12 29  4  0
 29 30  4  0
  9 30  4  0
 30 31  2  0
M  CHG  2  14   1  19  -1
M  END
> <Name>
Molecule

> <MOLENAME>
TOPOTECAN

> <cas#>
123948-87-8

> <Smiles>
CC[C@@]1(c2:c(:c(=O):n(:c3:c:2)Cc(:c34):c:c(:c5:[nH+]:4):c(CN(C)C):c([O-]):c:c:5)COC1=O)O

$$$$
Molecule
  SciTegic08252015313D

 11 11  0  0  0  0            999 V2000
    2.5440   -1.4620   -1.8063 C   0  0
    2.5586   -1.4331   -0.2663 C   0  0
    2.7628   -2.8578    0.2889 C   0  0
    1.2586   -0.7540    0.2629 C   0  0
    1.2507    0.7009   -0.2502 C   0  0
    0.0017    1.4348    0.2623 C   0  0
   -1.2564    0.7264   -0.2610 C   0  0
   -2.5075    1.4662    0.2443 C   0  0
   -1.2777   -0.7214    0.2530 C   0  0
   -0.0322   -1.4746   -0.2489 C   0  0
   -0.1133   -2.8865    0.2500 O   0  0
  1  2  1  0
  2  3  1  0
  2  4  1  0
  4  5  1  0
  5  6  1  0
  6  7  1  0
  7  8  1  0
  7  9  1  0
  9 10  1  0
  4 10  1  0
 10 11  1  0
M  END
> <Name>
Molecule

> <MOLENAME>
DL-MENTHOL

> <cas#>
1490-04-6

> <Smiles>
CC(C1C(O)CC(C)CC1)C

$$$$
Molecule
  SciTegic08252015313D

 23 25  0  0  1  0            999 V2000
    0.7605   -0.9090    0.0394 C   0  0  1  0  0  0
    0.8139    0.8915    0.2486 S   0  0
   -0.8976    1.3118    0.1463 C   0  0
   -1.2519    2.6087    0.8944 C   0  0
   -1.3069    1.4455   -1.3317 C   0  0
   -1.5467    0.0653    0.7763 C   0  0  1  0  0  0
   -0.7414   -1.0505    0.1768 N   0  0
   -0.9628   -1.6551   -0.9516 C   0  0
   -2.0574   -1.6659   -1.6472 O   0  0
    0.4227   -1.7369   -1.4016 C   0  0  1  0  0  0
    0.6327   -1.0675   -2.7311 N   0  0
    1.6116   -0.0101   -2.9413 C   0  0
    2.3267    0.4483   -1.9639 O   0  0
    1.8661    0.4779   -4.3441 C   0  0
    1.6235    1.9584   -4.4754 C   0  0
    1.0957    2.6863   -3.4111 C   0  0
    0.8718    4.0489   -3.5452 C   0  0
    1.1766    4.6911   -4.7416 C   0  0
    1.7040    3.9672   -5.8018 C   0  0
    1.9254    2.5995   -5.6668 C   0  0
   -1.3217    0.0748    2.2661 C   0  0
   -2.3886    0.4365    3.1385 O   0  5
   -0.1765   -0.2766    2.7626 O   0  0
  1  2  1  0
  2  3  1  0
  3  4  1  0
  3  5  1  0
  3  6  1  0
  6  7  1  0
  1  7  1  0
  7  8  1  0
  8  9  2  0
  8 10  1  0
  1 10  1  0
 10 11  1  0
 11 12  1  0
 12 13  2  0
 12 14  1  0
 14 15  1  0
 15 16  4  0
 16 17  4  0
 17 18  4  0
 18 19  4  0
 19 20  4  0
 15 20  4  0
  6 21  1  0
 21 22  1  0
 21 23  2  0
M  CHG  1  22  -1
M  END
> <Name>
Molecule

> <MOLENAME>
BENZYLPENICILLIN POTASSIUM

> <cas#>
113-98-4

> <Smiles>
[C@@H]1([C@H](NC(Cc2:c:c:c:c:c:2)=O)C3=O)N3[C@@H](C(=O)[O-])C(C)(C)S1

$$$$
Molecule
  SciTegic08252015313D

 21 24  0  0  1  0            999 V2000
    0.4582   -1.0758   -0.8034 C   0  0  2  0  0  0
    1.7412   -1.7097   -1.3849 C   0  0
    2.0189   -0.8101   -2.6475 C   0  0
    0.7971    0.1445   -2.6767 C   0  0  2  0  0  0
    1.0434    1.3928   -3.4691 O   0  0
    0.5777    0.3721   -1.1997 C   0  0  2  0  0  0
    1.8154    1.0564   -0.5687 C   0  0
   -0.7016    1.1298   -0.8355 C   0  0
   -0.9157    1.0048    0.6971 C   0  0
   -1.0294   -0.4977    1.0889 C   0  0  1  0  0  0
    0.2696   -1.2482    0.6988 C   0  0  1  0  0  0
    0.1262   -2.7359    1.0446 C   0  0
   -0.1201   -2.8780    2.5579 C   0  0
   -1.4118   -2.1261    2.9476 C   0  0  1  0  0  0
   -1.6649   -2.3160    4.4559 C   0  0
   -2.8093   -1.4617    4.9267 C   0  0
   -3.5514   -1.8700    5.9056 O   0  0
   -2.9316   -0.0423    4.4387 C   0  0
   -2.6263    0.0578    2.9346 C   0  0
   -1.2898   -0.6306    2.6042 C   0  0  2  0  0  0
   -0.1433    0.0269    3.4155 C   0  0
  1  2  1  0
  2  3  1  0
  3  4  1  0
  4  5  1  0
  4  6  1  0
  1  6  1  0
  6  7  1  0
  6  8  1  0
  8  9  1  0
  9 10  1  0
 10 11  1  0
  1 11  1  0
 11 12  1  0
 12 13  1  0
 13 14  1  0
 14 15  1  0
 15 16  1  0
 16 17  2  0
 16 18  1  0
 18 19  1  0
 19 20  1  0
 10 20  1  0
 14 20  1  0
 20 21  1  0
M  END
> <Name>
Molecule

> <MOLENAME>
DIHYDROTESTOSTERONE(DHT)

> <cas#>
521-18-6

> <Smiles>
[C@H]1([C@H]2[C@@H]([C@](C)([C@H]3CC2)CCC(=O)C3)CC4)[C@@]4(C)[C@@H](O)CC1

$$$$
Molecule
  SciTegic08252015313D

106110  0  0  1  0            999 V2000
    1.2912    2.1172   -0.1254 C   0  0
    1.2255    0.6228   -0.0004 C   0  0
   -0.0022   -0.0864   -0.3547 O   0  5
    2.2575   -0.0386    0.4224 O   0  0
   33.5363    1.7674    7.5974 C   0  0
   34.0689    1.0956    6.3218 C   0  0
   35.2252    0.1726    6.7371 C   0  0
   34.4973    2.2238    5.3253 C   0  0
   34.8720    1.7617    3.8714 C   0  0  2  0  0  0
   33.7309    1.0161    3.1912 N   0  0
   32.2928    1.4847    3.3029 C   0  0
   31.8986    2.1841    4.3210 O   0  0
   31.4263    1.4731    2.0500 C   0  0  1  0  0  0
   31.7415    0.2832    1.1497 C   0  0
   31.1589    0.6852   -0.1923 C   0  0
   31.7040   -0.1545   -1.3303 C   0  0
   31.6611    0.7402   -2.5047 N   0  0
   32.0259    0.2878   -3.8231 C   0  0
   32.3452   -1.0969   -4.0824 N   0  0
   32.0678    1.1459   -4.7936 O   0  0
   29.9070    1.6277    2.2519 N   0  0
   28.9946    0.4477    2.3090 C   0  0
   29.4531   -0.6966    2.7127 O   0  0
   27.5682    0.5107    1.6765 C   0  0  2  0  0  0
   27.5229    1.5653    0.5342 C   0  0
   27.7778    0.9491   -0.8249 C   0  0
   27.3953   -0.3638   -1.0765 C   0  0
   27.5412   -0.9125   -2.3416 C   0  0
   28.0600   -0.1392   -3.3700 C   0  0
   28.1858   -0.7110   -4.7037 O   0  0
   28.4443    1.1747   -3.1271 C   0  0
   28.3002    1.7206   -1.8561 C   0  0
   26.4402    0.7821    2.6270 N   0  0
   25.0299    0.8676    2.0941 C   0  0
   24.7965    0.9218    0.8190 O   0  0
   23.8725    0.7454    3.0531 C   0  0  2  0  0  0
   23.8441   -0.7234    3.5300 C   0  0
   22.8207   -0.9123    4.6068 O   0  0
   22.5065    1.1558    2.4690 N   0  0
   21.5977    0.1538    1.8200 C   0  0
   22.1124   -0.8169    1.1300 O   0  0
   20.1165    0.0396    2.2788 C   0  0  1  0  0  0
   19.9263    0.9813    3.4998 C   0  0
   19.2363    0.3320    4.6781 C   0  0
   18.7718   -0.9772    4.6261 C   0  0
   18.1923   -1.5515    5.7489 C   0  0
   18.1014   -0.8201    6.9264 C   0  0
   18.5717    0.4678    6.9757 N   0  0
   19.1302    1.0465    5.8645 C   0  0
   19.0937    0.3432    1.1949 N   0  0
   17.6149    0.4005    1.4682 C   0  0
   17.1306    0.1541    2.6440 O   0  0
   16.6949    0.8478    0.3488 C   0  0  1  0  0  0
   16.8526   -0.1312   -0.8329 C   0  0
   16.3719    0.4975   -2.1121 C   0  0
   15.7058    1.7178   -2.0984 C   0  0
   15.3488    2.3301   -3.2930 C   0  0
   15.6786    1.7330   -4.5036 C   0  0
   15.2697    2.5072   -5.9843 Cl  0  0
   16.3431    0.5128   -4.5191 C   0  0
   16.6833   -0.1074   -3.3234 C   0  0
   15.2318    1.0758    0.8081 N   0  0
   14.0651    0.2567    0.3539 C   0  0
   14.2231   -0.8783   -0.2531 O   0  0
   12.6509    0.8430    0.4960 C   0  0  1  0  0  0
   11.5447   -0.1426   -0.0166 C   0  0
   10.1672    0.5239    0.0284 C   0  0
   10.0590    1.9007    0.1909 C   0  0
    8.8123    2.5117    0.2208 C   0  0
    7.6591    1.7464    0.0887 C   0  0
    6.4134    2.3595    0.1157 C   0  0
    5.2593    1.5950   -0.0127 C   0  0
    5.3565    0.2173   -0.1676 C   0  0
    6.6038   -0.3948   -0.1974 C   0  0
    7.7605    0.3695   -0.0710 C   0  0
    9.0099   -0.2405   -0.1035 C   0  0
   12.3602    1.2598    1.9169 N   0  0
   12.3099    0.3207    3.0524 C   0  0
   12.6432   -1.1465    2.9179 C   0  0
   11.9696    0.7766    4.2177 O   0  0
   36.1871    0.9759    3.8516 C   0  0
   36.1905   -0.3075    4.0420 O   0  0
   37.4503    1.7270    3.6666 N   0  0
   38.5504    1.6368    4.6986 C   0  0  1  0  0  0
   38.5252    0.3375    5.5234 C   0  0
   39.4580    0.5444    6.7297 C   0  0
   39.0278   -0.3386    7.9064 C   0  0
   38.7402    0.5798    9.0379 N   0  0
   38.3616    0.0890   10.3484 C   0  0
   38.2167   -1.3269   10.6168 N   0  0
   38.1486    0.9542   11.3134 N   0  3
   39.9310    2.0757    4.1202 C   0  0
   40.0769    3.3399    3.8753 O   0  0
   41.1604    1.2359    4.0425 N   0  0
   41.2177   -0.2637    3.9897 C   0  0
   42.7530   -0.5311    3.9880 C   0  0
   43.2894    0.6718    4.7781 C   0  0
   42.4954    1.8626    4.1898 C   0  0  1  0  0  0
   43.0643    2.3888    2.8635 C   0  0
   43.3199    3.6583    2.8049 O   0  0
   43.4074    1.5057    1.7214 N   0  0
   44.1855    2.0034    0.5161 C   0  0  2  0  0  0
   43.7844    3.4279    0.0802 C   0  0
   44.0042    1.0958   -0.6833 C   0  0
   43.4708   -0.2470   -0.5589 N   0  0
   44.3163    1.5416   -1.8602 O   0  0
  1  2  1  0
  2  3  1  0
  2  4  2  0
  5  6  1  0
  6  7  1  0
  6  8  1  0
  8  9  1  0
  9 10  1  0
 10 11  1  0
 11 12  2  0
 11 13  1  0
 13 14  1  0
 14 15  1  0
 15 16  1  0
 16 17  1  0
 17 18  1  0
 18 19  1  0
 18 20  2  0
 13 21  1  0
 21 22  1  0
 22 23  2  0
 22 24  1  0
 24 25  1  0
 25 26  1  0
 26 27  4  0
 27 28  4  0
 28 29  4  0
 29 30  1  0
 29 31  4  0
 31 32  4  0
 26 32  4  0
 24 33  1  0
 33 34  1  0
 34 35  2  0
 34 36  1  0
 36 37  1  0
 37 38  1  0
 36 39  1  0
 39 40  1  0
 40 41  2  0
 40 42  1  0
 42 43  1  0
 43 44  1  0
 44 45  4  0
 45 46  4  0
 46 47  4  0
 47 48  4  0
 48 49  4  0
 44 49  4  0
 42 50  1  0
 50 51  1  0
 51 52  2  0
 51 53  1  0
 53 54  1  0
 54 55  1  0
 55 56  4  0
 56 57  4  0
 57 58  4  0
 58 59  1  0
 58 60  4  0
 60 61  4  0
 55 61  4  0
 53 62  1  0
 62 63  1  0
 63 64  2  0
 63 65  1  0
 65 66  1  0
 66 67  1  0
 67 68  4  0
 68 69  4  0
 69 70  4  0
 70 71  4  0
 71 72  4  0
 72 73  4  0
 73 74  4  0
 74 75  4  0
 70 75  4  0
 75 76  4  0
 67 76  4  0
 65 77  1  0
 77 78  1  0
 78 79  1  0
 78 80  2  0
  9 81  1  0
 81 82  2  0
 81 83  1  0
 84 83  1  0
 84 85  1  0
 85 86  1  0
 86 87  1  0
 87 88  1  0
 88 89  1  0
 89 90  1  0
 89 91  2  0
 84 92  1  0
 92 93  2  0
 92 94  1  0
 94 95  1  0
 95 96  1  0
 96 97  1  0
 97 98  1  0
 94 98  1  0
 98 99  1  0
 99100  2  0
 99101  1  0
101102  1  0
102103  1  0
102104  1  0
104105  1  0
104106  2  0
M  CHG  2   3  -1  91   1
M  END
> <Name>
Molecule

> <MOLENAME>
CETRORELIX

> <cas#>
145672-81-7

> <Smiles>
CC(=O)[O-].CC(C[C@@H](C(N[C@H](C(N1[C@H](C(N[C@@H](C(=O)N)C)=O)CCC1)=O)CCCNC(=[NH2+])N)=O)NC([C@H](NC([C@@H](NC([C@@H](NC([C@H](NC([C@H](NC([C@H](NC(=O)C)Cc2:c:c(:c3:c:c:2):c:c:c:c:3)=O)Cc4:c:c:c(Cl):
c:c:4)=O)Cc5:c:n:c:c:c:5)=O)CO)=O)Cc6:c:c:c(O):c:c:6)=O)CCCNC(=O)N)=O)C

$$$$
Molecule
  SciTegic08252015313D

 14 14  0  0  0  0            999 V2000
    6.1607    0.5667    0.0003 N   0  0
    6.1145   -0.8764    0.0001 C   0  0
    7.2324   -1.5655    0.0000 N   0  3
    4.8430   -1.5614    0.0000 N   0  0
    3.6355   -0.8119   -0.0001 N   0  0  3  0  0  0
    2.4731   -1.4222   -0.0001 C   0  0
    1.2042   -0.6660   -0.0001 C   0  0
    1.1805    0.7280   -0.0002 C   0  0
    2.6340    1.6555   -0.0002 Cl  0  0
   -0.0367    1.3993   -0.0002 C   0  0
   -1.2302    0.6895   -0.0002 C   0  0
   -1.2079   -0.6989   -0.0002 C   0  0
    0.0063   -1.3736   -0.0001 C   0  0
    0.0273   -3.0939    0.0000 Cl  0  0
  1  2  1  0
  2  3  2  0
  2  4  1  0
  5  4  1  4
  5  6  2  0
  6  7  1  0
  7  8  4  0
  8  9  1  0
  8 10  4  0
 10 11  4  0
 11 12  4  0
 12 13  4  0
  7 13  4  0
 13 14  1  0
M  CHG  1   3   1
M  END
> <Name>
Molecule

> <MOLENAME>
GUANABENZ

> <cas#>
5051-62-7

> <Smiles>
NC(NN=Cc1:c(Cl):c:c:c:c:1Cl)=[NH2+]

$$$$
Molecule
  SciTegic08252015313D

 25 27  0  0  0  0            999 V2000
    3.9437    0.1751    0.0066 C   0  0
    2.9435   -0.9418   -0.0072 O   0  0
    1.5816   -0.4010   -0.0025 C   0  0
    1.3609    0.9706    0.0127 C   0  0
    0.0615    1.4679    0.0189 C   0  0
   -1.0324    0.6094    0.0079 C   0  0
   -0.7932   -0.7580   -0.0088 C   0  0
    0.4981   -1.2668   -0.0134 C   0  0
   -2.4133    1.2374    0.0223 C   0  0
   -2.5185    2.6062    0.0596 N   0  0
   -3.8106    2.9458    0.0748 O   0  0
   -4.5572    1.8187    0.0398 C   0  0
   -6.0881    1.8125    0.0563 C   0  0
   -6.7817    3.1731   -0.0133 C   0  0
   -6.1248    4.3939   -0.5112 O   0  5
   -8.0229    3.2484    0.3550 O   0  0
   -3.7124    0.7037    0.0121 C   0  0
   -4.1986   -0.7789   -0.0103 C   0  0
   -5.5569   -1.0838   -0.0056 C   0  0
   -6.0117   -2.3977   -0.0131 C   0  0
   -5.1029   -3.4463   -0.0240 C   0  0
   -5.5626   -4.8362   -0.0274 O   0  0
   -7.0616   -4.8819   -0.0160 C   0  0
   -3.7455   -3.1661   -0.0309 C   0  0
   -3.3121   -1.8472   -0.0246 C   0  0
  1  2  1  0
  2  3  1  0
  3  4  4  0
  4  5  4  0
  5  6  4  0
  6  7  4  0
  7  8  4  0
  3  8  4  0
  6  9  1  0
  9 10  4  0
 10 11  4  0
 11 12  4  0
 12 13  1  0
 13 14  1  0
 14 15  1  0
 14 16  2  0
 12 17  4  0
  9 17  4  0
 17 18  1  0
 18 19  4  0
 19 20  4  0
 20 21  4  0
 21 22  1  0
 22 23  1  0
 21 24  4  0
 24 25  4  0
 18 25  4  0
M  CHG  1  15  -1
M  END
> <Name>
Molecule

> <MOLENAME>
MOFEZOLAC

> <cas#>
78967-07-4

> <Smiles>
COc1:c:c:c(c2:c(c3:c:c:c(OC):c:c:3):c(CC(=O)[O-]):o:n:2):c:c:1

$$$$
Molecule
  SciTegic08252015313D

 41 45  0  0  1  0            999 V2000
   10.0781   -5.0430   -3.8035 C   0  0
    9.4173   -4.0182   -2.9263 O   0  0
    7.9948   -3.9378   -3.2495 C   0  0
    7.4657   -4.7489   -4.2475 C   0  0
    6.1125   -4.6885   -4.5518 C   0  0
    5.2894   -3.8210   -3.8477 C   0  0
    5.8161   -3.0116   -2.8484 C   0  0
    7.1713   -3.0630   -2.5491 C   0  0
    4.9029   -2.1282   -2.1092 N   0  0
    5.3540   -1.3015   -0.8956 C   0  0
    4.1678   -0.3817   -0.4925 C   0  0
    2.9426   -1.2582   -0.2214 N   0  0
    2.8498   -2.5624   -1.0174 C   0  0
    3.4377   -2.2843   -2.3759 C   0  0
    1.6342   -0.5435   -0.0753 C   0  0
    1.6407    0.7781   -0.0118 N   0  0
    0.3884    1.5139    0.1931 C   0  0
    0.4062    2.8058    0.7129 C   0  0
    1.6679    3.4438    1.0275 F   0  0
   -0.7908    3.4670    0.9599 C   0  0
   -2.0056    2.8434    0.6953 C   0  0
   -2.0239    1.5675    0.1480 C   0  0
   -0.8207    0.9106   -0.0894 C   0  0
   -0.7875   -0.3753   -0.7628 C   0  0  2  0  0  0
   -2.1886   -0.9428   -1.0274 C   0  0
   -2.1588   -2.0012   -2.1499 C   0  0
   -0.8974   -2.4577   -2.8103 O   0  5
   -3.2793   -2.5112   -2.5535 O   0  0
    0.2958   -1.2783   -0.0899 N   0  0
    0.0864   -2.7932    0.3830 C   0  0
   -1.1114   -3.4608    0.1477 C   0  0
   -1.3205   -4.7710    0.5581 C   0  0
   -0.3312   -5.4465    1.2521 C   0  0
    0.8388   -4.7768    1.5695 C   0  0
    1.0472   -3.4673    1.1509 C   0  0
    2.2473   -2.7862    1.6491 O   0  0
    3.0633   -3.7204    2.4997 C   0  0
   -2.6072   -5.4607    0.2415 C   0  0
   -3.6472   -4.4465   -0.0854 F   0  0
   -2.4085   -6.3670   -0.9220 F   0  0
   -3.0366   -6.2618    1.4227 F   0  0
  1  2  1  0
  2  3  1  0
  3  4  4  0
  4  5  4  0
  5  6  4  0
  6  7  4  0
  7  8  4  0
  3  8  4  0
  7  9  1  0
  9 10  1  0
 10 11  1  0
 11 12  1  0
 12 13  1  0
 13 14  1  0
  9 14  1  0
 12 15  1  0
 15 16  2  0
 16 17  1  0
 17 18  4  0
 18 19  1  0
 18 20  4  0
 20 21  4  0
 21 22  4  0
 22 23  4  0
 17 23  4  0
 23 24  1  0
 24 25  1  0
 25 26  1  0
 26 27  1  0
 26 28  2  0
 24 29  1  0
 15 29  1  0
 29 30  1  0
 30 31  4  0
 31 32  4  0
 32 33  4  0
 33 34  4  0
 34 35  4  0
 30 35  4  0
 35 36  1  0
 36 37  1  0
 32 38  1  0
 38 39  1  0
 38 40  1  0
 38 41  1  0
M  CHG  1  27  -1
M  END
> <Name>
Molecule

> <MOLENAME>
LETERMOVIR

> <cas#>
917389-32-3

> <Smiles>
COc1:c:c(N2CCN(C(N(c3:c(OC):c:c:c(C(F)(F)F):c:3)[C@@H](CC(=O)[O-])c(:c45):c:c:c:c:4F)=N5)CC2):c:c:c:1

$$$$
Molecule
  SciTegic08252015313D

 32 36  0  0  0  0            999 V2000
    0.1453   -2.9588   -2.1902 C   0  0
    0.5167   -2.6206   -0.7359 C   0  0
    2.2273   -1.8354   -0.7076 S   0  0
    1.1895   -0.5450   -0.4132 C   0  0
    1.3329    0.7669   -0.2029 C   0  0
    2.6338    1.5003   -0.1888 C   0  0
    3.9124    0.8864   -0.5710 O   0  5
    2.6355    2.7492    0.1596 O   0  0
    0.0704    1.5268    0.0395 C   0  0
    0.1082    2.8031    0.2614 O   0  0
   -1.2446    0.8208    0.0097 C   0  0
   -2.4262    1.5177    0.2064 C   0  0
   -3.6459    0.8535    0.1685 C   0  0
   -4.8450    1.6649    0.3813 F   0  0
   -3.6870   -0.5295   -0.0695 C   0  0
   -2.4957   -1.2238   -0.2657 C   0  0
   -1.2852   -0.5429   -0.2244 C   0  0
   -0.0039   -1.1818   -0.4187 N   0  0
   -4.9807   -1.3199   -0.1288 N   0  0
   -5.7527   -0.9267    1.1505 C   0  0
   -7.1728   -1.5148    1.1903 C   0  0
   -7.9708   -0.8653    0.0965 N   0  0
   -9.4221   -1.3338    0.0912 C   0  0
   -9.5658   -2.8169   -0.1461 C   0  0
   -8.4526   -3.7368   -0.3573 O   0  0
   -9.2040   -4.9882   -0.5239 C   0  0
   -8.6247   -6.1269   -0.7428 O   0  0
  -10.6638   -4.8488   -0.4230 O   0  0
  -10.7483   -3.4174   -0.1821 C   0  0
  -12.0473   -2.6884    0.0077 C   0  0
   -7.2938   -1.1146   -1.2206 C   0  0
   -5.8670   -0.5478   -1.1320 C   0  0
  1  2  1  0
  2  3  1  0
  3  4  1  0
  4  5  4  0
  5  6  1  0
  6  7  1  0
  6  8  2  0
  5  9  4  0
  9 10  2  0
  9 11  4  0
 11 12  4  0
 12 13  4  0
 13 14  1  0
 13 15  4  0
 15 16  4  0
 16 17  4  0
 11 17  4  0
 17 18  4  0
  2 18  1  0
  4 18  4  0
 15 19  1  0
 19 20  1  0
 20 21  1  0
 21 22  1  0
 22 23  1  0
 23 24  1  0
 24 25  4  0
 25 26  4  0
 26 27  2  0
 26 28  4  0
 28 29  4  0
 24 29  4  0
 29 30  1  0
 22 31  1  0
 31 32  1  0
 19 32  1  0
M  CHG  1   7  -1
M  END
> <Name>
Molecule

> <MOLENAME>
PRULIFLOXACIN

> <cas#>
123447-62-1

> <Smiles>
CC1n(:c(:c2C(=O)[O-])S1):c(:c3:c:2=O):c:c(N4CCN(Cc5:c(C):o:c(=O):o:5)CC4):c(F):c:3

$$$$
Molecule
  SciTegic08252015313D

 27 29  0  0  0  0            999 V2000
    5.1397    4.2883    3.9654 C   0  0
    5.3736    2.8837    3.3782 C   0  0
    6.8313    2.4594    3.6395 C   0  0
    5.1157    2.9157    1.8608 C   0  0
    5.3673    1.5574    1.2787 O   0  0
    5.2576    1.6336   -0.2150 C   0  0
    5.7955    0.3462   -0.8994 C   0  0
    4.9755   -0.8993   -0.4855 C   0  0
    3.5204   -0.8708   -0.9665 N   0  0
    2.4589   -1.5213   -0.0779 C   0  0
    1.1938   -0.7130   -0.0241 C   0  0
    1.2353    0.6727   -0.1262 C   0  0
    0.0540    1.4041   -0.0916 C   0  0
   -1.1664    0.7503    0.0329 C   0  0
   -1.2069   -0.6351    0.1330 C   0  0
   -0.0255   -1.3654    0.1110 C   0  0
    3.2041   -0.7022   -2.4445 C   0  0
    1.9134   -0.9228   -2.9071 C   0  0
    1.6099   -0.7921   -4.2577 C   0  0
    2.6060   -0.4482   -5.1607 C   0  0
    3.9027   -0.2331   -4.7086 C   0  0
    4.1984   -0.3585   -3.3581 C   0  0
    7.2862    0.1097   -0.6074 N   0  0
    7.7624   -1.1040   -1.4122 C   0  0
    8.7463   -1.8083   -0.4748 C   0  0
    7.9976   -1.7260    0.8471 C   0  0
    7.5636   -0.2478    0.8693 C   0  0
  1  2  1  0
  2  3  1  0
  2  4  1  0
  4  5  1  0
  5  6  1  0
  6  7  1  0
  7  8  1  0
  8  9  1  0
  9 10  1  0
 10 11  1  0
 11 12  4  0
 12 13  4  0
 13 14  4  0
 14 15  4  0
 15 16  4  0
 11 16  4  0
  9 17  1  0
 17 18  4  0
 18 19  4  0
 19 20  4  0
 20 21  4  0
 21 22  4  0
 17 22  4  0
  7 23  1  0
 23 24  1  0
 24 25  1  0
 25 26  1  0
 26 27  1  0
 23 27  1  0
M  END
> <Name>
Molecule

> <MOLENAME>
BEPRIDIL HYDROCHLORIDE

> <cas#>
68099-86-5

> <Smiles>
CC(COCC(N1CCCC1)CN(c2:c:c:c:c:c:2)Cc3:c:c:c:c:c:3)C

$$$$
Molecule
  SciTegic08252015313D

 28 29  0  0  0  0            999 V2000
    5.2234   -1.2017    0.4328 C   0  0
    4.0518   -0.2699    0.5093 O   0  0
    2.8304   -0.9890    0.1366 C   0  0
    2.9590   -2.2338   -0.1748 O   0  0
    1.4519   -0.3434    0.1150 C   0  0
    1.3045    0.9915    0.1869 C   0  0
    2.4651    1.9388    0.2861 C   0  0
   -0.0046    1.5960    0.1575 N   0  0
   -1.2093    0.8116    0.0461 C   0  0
   -2.4946    1.5878    0.0215 C   0  0
   -1.1541   -0.5318   -0.0303 C   0  0
    0.2022   -1.2722    0.0069 C   0  0
    0.1686   -2.1879    1.2173 C   0  0
   -0.4636   -1.7237    2.3629 C   0  0
   -0.4969   -2.4917    3.5199 C   0  0
    0.1287   -3.7293    3.5427 C   0  0
    0.7562   -4.2045    2.3972 C   0  0
    0.7716   -3.4534    1.2313 C   0  0
    1.4045   -4.0434    0.0568 N   0  3
    1.2357   -3.5000   -1.2312 O   0  5
    2.1002   -5.1085    0.1999 O   0  0
   -2.4034   -1.3878   -0.1355 C   0  0
   -2.2767   -2.6726   -0.2559 O   0  0
   -3.7589   -0.8157   -0.0716 O   0  0
   -4.8205   -1.8632   -0.1628 C   0  0
   -6.1590   -1.1832   -0.0272 C   0  0
   -6.2273    0.3100    0.1357 C   0  0
   -7.2514   -1.8813   -0.0424 O   0  0
  1  2  1  0
  2  3  1  0
  3  4  2  0
  3  5  1  0
  5  6  2  0
  6  7  1  0
  6  8  1  0
  8  9  1  0
  9 10  1  0
  9 11  2  0
 11 12  1  0
  5 12  1  0
 12 13  1  0
 13 14  4  0
 14 15  4  0
 15 16  4  0
 16 17  4  0
 17 18  4  0
 13 18  4  0
 18 19  1  0
 19 20  1  0
 19 21  2  0
 11 22  1  0
 22 23  2  0
 22 24  1  0
 24 25  1  0
 25 26  1  0
 26 27  1  0
 26 28  2  0
M  CHG  2  19   1  20  -1
M  END
> <Name>
Molecule

> <MOLENAME>
ARANIDIPINE

> <cas#>
86780-90-7

> <Smiles>
COC(C(C(c1:c([N+](=O)[O-]):c:c:c:c:1)C(C(OCC(=O)C)=O)=C(C)N2)=C2C)=O

$$$$
Molecule
  SciTegic08252015313D

 26 28  0  0  0  0            999 V2000
    5.5392   -2.1526   -1.8217 O   0  5
    5.2753   -1.3289   -0.2431 P   0  0
    5.5435   -2.4885    1.0926 O   0  0
    6.3495   -0.1553   -0.1241 O   0  0
    3.6261   -0.5834   -0.1294 O   0  0
    2.4721   -1.5697   -0.0167 C   0  0
    2.5666   -2.3707    1.3071 C   0  0
    2.5033   -1.4857    2.5057 N   0  0
    3.0769   -0.2468    2.6175 C   0  0
    2.8004    0.1995    3.8851 N   0  0
    2.0670   -0.7693    4.5275 C   0  0
    1.8883   -1.8196    3.6619 N   0  0
    2.4886   -2.5807   -1.1877 C   0  0
    2.4953   -1.9377   -2.5342 N   0  0
    2.5781   -0.5944   -2.7882 C   0  0
    2.6038   -0.4539   -4.1526 N   0  0
    2.5391   -1.7078   -4.7112 C   0  0
    2.4726   -2.6286   -3.6955 N   0  0
    1.1701   -0.7844   -0.0127 C   0  0
    1.2303    0.6036   -0.0496 C   0  0
    0.0654    1.3602   -0.0436 C   0  0
   -1.1693    0.7273    0.0024 C   0  0
   -2.3890    1.5127    0.0084 F   0  0
   -1.2353   -0.6595    0.0444 C   0  0
   -0.0722   -1.4191    0.0373 C   0  0
   -0.1843   -2.8693    0.0877 F   0  0
  1  2  1  0
  2  3  1  0
  2  4  2  0
  2  5  1  0
  5  6  1  0
  6  7  1  0
  7  8  1  0
  8  9  4  0
  9 10  4  0
 10 11  4  0
 11 12  4  0
  8 12  4  0
  6 13  1  0
 13 14  1  0
 14 15  4  0
 15 16  4  0
 16 17  4  0
 17 18  4  0
 14 18  4  0
  6 19  1  0
 19 20  4  0
 20 21  4  0
 21 22  4  0
 22 23  1  0
 22 24  4  0
 24 25  4  0
 19 25  4  0
 25 26  1  0
M  CHG  1   1  -1
M  END
> <Name>
Molecule

> <MOLENAME>
FOSFLUCONAZOLE

> <cas#>
194798-83-9

> <Smiles>
[O-]P(OC(c1:c(F):c:c(F):c:c:1)(Cn2:n:c:n:c:2)Cn3:n:c:n:c:3)(=O)O

$$$$
Molecule
  SciTegic08252015313D

128136  0  0  1  0            999 V2000
    2.8582    2.8752   -1.2877 O   0  0
    2.6274    3.8691   -0.2187 C   0  0  2  0  0  0
    1.9586    4.9365   -1.0357 C   0  0  1  0  0  0
    0.6290    4.3632   -1.2871 O   0  0
    2.0548    6.2202   -0.3038 C   0  0  2  0  0  0
    1.2471    7.3978   -0.9282 O   0  0
   -0.3114    7.2678   -0.9771 C   0  0  1  0  0  0
   -0.7133    6.0859   -1.8905 O   0  0
   -2.0865    5.4158   -1.6026 C   0  0  2  0  0  0
   -2.5771    4.7504   -2.8976 C   0  0
   -1.4050    3.4637   -3.3110 S   0  0
   -2.2470    2.0150   -3.9354 C   0  0
   -1.8071    0.7976   -3.0925 C   0  0
   -2.4413   -0.4576   -3.6181 C   0  0
   -3.2991   -0.4006   -4.7536 O   0  5
   -2.1953   -1.5959   -3.0466 O   0  0
   -2.9984    6.4867   -1.1494 C   0  0  1  0  0  0
   -4.4978    6.0973   -1.0785 O   0  0
   -4.9407    5.2194    0.1151 C   0  0  1  0  0  0
   -6.4917    5.1020    0.1960 O   0  0
   -6.8846    3.8277   -0.3275 C   0  0  2  0  0  0
   -8.3987    3.7501   -0.6041 C   0  0
   -8.8394    2.2212   -1.4183 S   0  0
  -10.5679    2.3081   -1.8748 C   0  0
  -10.9379    1.1157   -2.7723 C   0  0
  -12.3691    1.2549   -3.2068 C   0  0
  -13.1496    2.3546   -2.7448 O   0  5
  -12.8888    0.3872   -4.0185 O   0  0
   -6.4048    2.6925    0.6706 C   0  0  1  0  0  0
   -6.3747    1.4033   -0.1367 O   0  0
   -5.9434    0.2345    0.7217 C   0  0  1  0  0  0
   -7.1036   -0.6540    1.2615 O   0  0
   -7.1481   -1.8651    0.4781 C   0  0  2  0  0  0
   -8.3717   -2.7343    0.7667 C   0  0
   -9.8565   -1.8074    0.4400 S   0  0
  -11.2540   -2.8826    0.7057 C   0  0
  -12.3846   -2.4846   -0.2522 C   0  0
  -13.5269   -3.4381   -0.0856 C   0  0
  -13.4996   -4.4077    0.9579 O   0  5
  -14.5302   -3.3955   -0.9069 O   0  0
   -5.8410   -2.7202    0.6946 C   0  0  1  0  0  0
   -5.7967   -3.6622   -0.5420 O   0  0
   -4.6301   -4.6799   -0.6123 C   0  0  1  0  0  0
   -3.3141   -3.9303   -0.4576 O   0  0
   -2.0950   -4.7082    0.0814 C   0  0  2  0  0  0
   -0.9404   -3.8669   -0.3699 C   0  0
   -1.1754   -2.2160    0.2433 S   0  0
    0.3486   -1.3501    0.0576 C   0  0
    1.1525   -1.5064    1.3512 C   0  0
    2.5364   -1.1031    1.0518 C   0  0
    2.9791   -1.1496   -0.2917 O   0  5
    3.3443   -0.7440    2.0041 O   0  0
   -2.1894   -6.1007   -0.4901 C   0  0  1  0  0  0
   -1.0686   -7.1666   -0.2304 O   0  0
    0.4227   -6.9742   -0.6259 C   0  0  1  0  0  0
    0.6835   -5.7157   -1.4906 O   0  0
    2.1361   -5.1343   -1.4029 C   0  0  2  0  0  0
    2.4690   -4.4567   -2.7361 C   0  0
    1.4071   -3.0323   -2.8921 S   0  0
    2.1290   -1.8587   -4.0263 C   0  0
    1.4885   -0.4831   -3.7734 C   0  0
    2.1140    0.5480   -4.6627 C   0  0
    3.1097    0.1646   -5.6068 O   0  5
    1.7570    1.7900   -4.5624 O   0  0
    3.0724   -6.2698   -1.1211 C   0  0  1  0  0  0
    4.6047   -5.9589   -1.2332 O   0  0
    5.2458   -5.1074   -0.0985 C   0  0  1  0  0  0
    6.8206   -5.1186   -0.1401 O   0  0
    7.2741   -3.9013   -0.7583 C   0  0  2  0  0  0
    8.7643   -3.9065   -1.1593 C   0  0
    9.1290   -2.4073   -2.0691 S   0  0
   10.8622   -2.3038   -2.4724 C   0  0
   11.0909   -1.0198   -3.2905 C   0  0
   12.5442   -0.8819   -3.6273 C   0  0
   13.4802   -1.8387   -3.1402 O   0  5
   12.9478    0.1085   -4.3575 O   0  0
    6.9538   -2.6731    0.1924 C   0  0  1  0  0  0
    6.9438   -1.4761   -0.7530 O   0  0
    6.4019   -0.2168   -0.1459 C   0  0  1  0  0  0
    7.4239    0.5794    0.7545 O   0  0
    6.9985    2.0897    1.0414 C   0  0  2  0  0  0
    7.4104    2.4472    2.4780 C   0  0
    9.1660    2.1669    2.7556 S   0  0
   10.1947    2.9583    1.5195 C   0  0
   10.5235    1.9496    0.3987 C   0  0
   11.5049    2.5634   -0.5578 C   0  0
   11.9676    3.8946   -0.3459 O   0  5
   11.9589    1.8703   -1.5556 O   0  0
    5.5153    2.0862    0.9197 C   0  0  1  0  0  0
    4.7014    3.3188    1.4827 O   0  0
    3.8744    4.4065    0.6306 C   0  0  1  0  0  0
    4.6189    5.3345   -0.1787 O   0  0
    3.6393    6.5474   -0.4859 C   0  0  2  0  0  0
    3.9855    7.7985    0.3529 C   0  0
    3.6697    7.5156    2.0919 S   0  0
    3.9449    9.0355    2.9944 C   0  0
    3.5726    8.8329    4.4741 C   0  0
    3.7708   10.1221    5.2182 C   0  0
    4.2481   11.2750    4.5301 O   0  5
    3.4995   10.1889    6.4846 O   0  0
    5.1251    1.7151   -0.4950 C   0  0  2  0  0  0
    3.8352    1.0207   -0.2577 O   0  0
    6.0198    0.6992   -1.2092 C   0  0  1  0  0  0
    7.2720    1.2504   -1.8807 O   0  0
    5.5640   -2.9296    0.9274 C   0  0  2  0  0  0
    5.7572   -3.8635    2.0770 O   0  0
    4.6294   -3.6286   -0.0019 C   0  0  1  0  0  0
    4.4611   -2.8440   -1.3108 O   0  0
    2.7611   -6.8997    0.2839 C   0  0  2  0  0  0
    3.2770   -8.2980    0.1811 O   0  0
    1.2460   -6.8730    0.6417 C   0  0  1  0  0  0
    0.8818   -5.6007    1.3757 O   0  0
   -3.4915   -6.7491    0.1521 C   0  0  2  0  0  0
   -3.9186   -7.7884   -0.8374 O   0  0
   -4.6672   -5.7316    0.4533 C   0  0  1  0  0  0
   -4.5394   -5.0653    1.8206 O   0  0
   -4.5956   -1.7504    0.8468 C   0  0  2  0  0  0
   -4.5406   -1.2223    2.2430 O   0  0
   -4.7760   -0.5533   -0.0290 C   0  0  1  0  0  0
   -4.9998   -0.9409   -1.4973 O   0  0
   -4.9726    3.0784    1.2630 C   0  0  2  0  0  0
   -5.1287    4.0638    2.3771 O   0  0
   -4.1813    3.7925    0.2182 C   0  0  1  0  0  0
   -4.0555    2.9378   -1.0522 O   0  0
   -2.5049    7.0820    0.2306 C   0  0  2  0  0  0
   -3.0501    8.4735    0.2461 O   0  0
   -0.9411    7.0629    0.3906 C   0  0  1  0  0  0
   -0.4731    5.7438    0.9875 O   0  0
  2  1  1  0
  2  3  1  0
  3  4  1  0
  3  5  1  0
  5  6  1  0
  7  6  1  0
  7  8  1  0
  8  9  1  0
  9 10  1  0
 10 11  1  0
 11 12  1  0
 12 13  1  0
 13 14  1  0
 14 15  1  0
 14 16  2  0
  9 17  1  0
 17 18  1  0
 19 18  1  0
 19 20  1  0
 20 21  1  0
 21 22  1  0
 22 23  1  0
 23 24  1  0
 24 25  1  0
 25 26  1  0
 26 27  1  0
 26 28  2  0
 21 29  1  0
 29 30  1  0
 31 30  1  0
 31 32  1  0
 32 33  1  0
 33 34  1  0
 34 35  1  0
 35 36  1  0
 36 37  1  0
 37 38  1  0
 38 39  1  0
 38 40  2  0
 33 41  1  0
 41 42  1  0
 43 42  1  0
 43 44  1  0
 44 45  1  0
 45 46  1  0
 46 47  1  0
 47 48  1  0
 48 49  1  0
 49 50  1  0
 50 51  1  0
 50 52  2  0
 45 53  1  0
 53 54  1  0
 55 54  1  0
 55 56  1  0
 56 57  1  0
 57 58  1  0
 58 59  1  0
 59 60  1  0
 60 61  1  0
 61 62  1  0
 62 63  1  0
 62 64  2  0
 57 65  1  0
 65 66  1  0
 67 66  1  0
 67 68  1  0
 68 69  1  0
 69 70  1  0
 70 71  1  0
 71 72  1  0
 72 73  1  0
 73 74  1  0
 74 75  1  0
 74 76  2  0
 69 77  1  0
 77 78  1  0
 79 78  1  0
 79 80  1  0
 80 81  1  0
 81 82  1  0
 82 83  1  0
 83 84  1  0
 84 85  1  0
 85 86  1  0
 86 87  1  0
 86 88  2  0
 81 89  1  0
 89 90  1  0
 91 90  1  0
  2 91  1  0
 91 92  1  0
 92 93  1  0
  5 93  1  0
 93 94  1  0
 94 95  1  0
 95 96  1  0
 96 97  1  0
 97 98  1  0
 98 99  1  0
 98100  2  0
 89101  1  0
101102  1  0
101103  1  0
 79103  1  0
103104  1  0
 77105  1  0
105106  1  0
105107  1  0
 67107  1  0
107108  1  0
 65109  1  0
109110  1  0
109111  1  0
 55111  1  0
111112  1  0
 53113  1  0
113114  1  0
113115  1  0
 43115  1  0
115116  1  0
 41117  1  0
117118  1  0
117119  1  0
 31119  1  0
119120  1  0
 29121  1  0
121122  1  0
121123  1  0
 19123  1  0
123124  1  0
 17125  1  0
125126  1  0
125127  1  0
  7127  1  0
127128  1  0
M  CHG  8  15  -1  27  -1  39  -1  51  -1  63  -1  75  -1  87  -1  99  -1
M  END
> <Name>
Molecule

> <MOLENAME>
SUGAMMADEX (SODIUM)

> <cas#>
343306-79-6

> <Smiles>
O[C@H]1[C@H](O[C@H](CSCCC(=O)[O-])[C@@H]2[C@@H]1O)O[C@@H]([C@@H]([C@@H](O)[C@H]3O[C@@H]([C@@H]([C@@H](O)[C@H]4O[C@@H]([C@@H]([C@@H](O)[C@H]5O[C@@H]([C@@H]([C@@H](O)[C@H]6O[C@@H]([C@@H]([C@@H](O)[C@H]7
O[C@@H]([C@@H]([C@@H](O)[C@H]8O[C@@H]([C@@H]([C@@H](O)[C@H]9O2)O)[C@@H](CSCCC(=O)[O-])O9)O)[C@@H](CSCCC(=O)[O-])O8)O)[C@@H](CSCCC(=O)[O-])O7)O)[C@@H](CSCCC(=O)[O-])O6)O)[C@@H](CSCCC(=O)[O-])O5)O)[C@@H
](CSCCC(=O)[O-])O4)O)[C@@H](CSCCC(=O)[O-])O3

$$$$
Molecule
  SciTegic08252015313D

 19 20  0  0  0  0            999 V2000
    2.2832   -1.4953   -1.0604 C   0  0
    1.3914   -0.6051   -0.1785 C   0  0
    1.1127    0.7202   -0.9080 C   0  0
    0.0243    1.6816    0.1029 S   0  0
   -0.3411    3.0189   -0.6103 O   0  0
    0.6944    1.9738    1.4800 O   0  0
   -1.4187    0.6922    0.3473 C   0  0
   -0.9710   -0.6203    1.0146 C   0  0
    0.0854   -1.3493    0.1636 N   0  0
    0.3656   -2.6834    0.6773 N   0  0
   -0.4674   -3.2583    1.5127 C   0  0
   -0.1713   -4.5946    2.0081 C   0  0
    0.7409   -5.4662    1.4262 C   0  0
    0.7555   -6.6007    2.2290 C   0  0
   -0.1397   -6.3550    3.2618 C   0  0
   -0.7168   -5.1380    3.1204 O   0  0
   -0.3998   -7.2590    4.3527 N   0  3
   -1.2604   -6.8726    5.3944 O   0  5
    0.1884   -8.3943    4.3949 O   0  0
  1  2  1  0
  2  3  1  0
  3  4  1  0
  4  5  2  0
  4  6  2  0
  4  7  1  0
  7  8  1  0
  8  9  1  0
  2  9  1  0
  9 10  1  0
 10 11  2  0
 11 12  1  0
 12 13  4  0
 13 14  4  0
 14 15  4  0
 15 16  4  0
 12 16  4  0
 15 17  1  0
 17 18  1  0
 17 19  2  0
M  CHG  2  17   1  18  -1
M  END
> <Name>
Molecule

> <MOLENAME>
NIFURTIMOX

> <cas#>
23256-30-6

> <Smiles>
CC1N(\N=C\c2:o:c([N+](=O)[O-]):c:c:2)CCS(=O)(=O)C1

$$$$
Molecule
  SciTegic08252015313D

 15 16  0  0  0  0            999 V2000
    2.5181   -1.4217    0.0109 C   0  0
    1.2123   -0.6820    0.0096 C   0  0
    1.1999    0.7083    0.0004 C   0  0
   -0.0104    1.3899   -0.0052 C   0  0
   -1.2079    0.6817   -0.0037 C   0  0
   -1.1973   -0.7053    0.0068 C   0  0
    0.0174   -1.3868    0.0135 C   0  0
   -2.4508   -1.4374   -0.0003 N   0  0
   -3.7531   -0.7850   -0.1027 C   0  0
   -4.7595   -2.0004   -0.0340 C   0  0
   -5.6000   -1.9497    1.2640 C   0  0
   -4.7225   -2.0408    2.4797 O   0  0
   -3.9277   -3.2977   -0.0502 O   0  0
   -2.5572   -2.8373    0.0064 C   0  0
   -1.5420   -3.6444    0.0248 O   0  0
  1  2  1  0
  2  3  4  0
  3  4  4  0
  4  5  4  0
  5  6  4  0
  6  7  4  0
  2  7  4  0
  6  8  1  0
  8  9  1  0
  9 10  1  0
 10 11  1  0
 11 12  1  0
 10 13  1  0
 13 14  1  0
  8 14  1  0
 14 15  2  0
M  END
> <Name>
Molecule

> <MOLENAME>
MD 69276

> <cas#>
29218-27-7

> <Smiles>
Cc1:c:c(N2C(=O)OC(CO)C2):c:c:c:1

$$$$
Molecule
  SciTegic08252015313D

 16 16  0  0  1  0            999 V2000
    6.4165    0.7726    0.2460 C   0  0
    6.2515   -0.7234    0.2064 C   0  0
    7.3032   -1.4795    0.1470 O   0  0
    4.9319   -1.3379    0.2318 N   0  0
    3.6929   -0.5193    0.3460 C   0  0  1  0  0  0
    2.4992   -1.4454    0.0222 C   0  0
    1.1822   -0.7048    0.0003 C   0  0
    1.1407    0.6769   -0.1402 C   0  0
   -0.0816    1.3362   -0.2083 C   0  0
   -1.2644    0.6124   -0.1415 C   0  0
   -2.5487    1.3001   -0.2380 O   0  0
   -1.2261   -0.7697    0.0069 C   0  0
   -0.0045   -1.4262    0.0754 C   0  0
    3.5630   -0.0373    1.7664 C   0  0
    3.2658    1.3642    2.0487 O   0  5
    3.7266   -0.8733    2.7433 O   0  0
  1  2  1  0
  2  3  2  0
  2  4  1  0
  5  4  1  0
  5  6  1  0
  6  7  1  0
  7  8  4  0
  8  9  4  0
  9 10  4  0
 10 11  1  0
 10 12  4  0
 12 13  4  0
  7 13  4  0
  5 14  1  0
 14 15  1  0
 14 16  2  0
M  CHG  1  15  -1
M  END
> <Name>
Molecule

> <MOLENAME>
N-ACETYL-L-TYROSINE

> <cas#>
537-55-3

> <Smiles>
CC(N[C@H](C(=O)[O-])Cc1:c:c:c(O):c:c:1)=O

$$$$
Molecule
  SciTegic08252015313D

 40 43  0  0  1  0            999 V2000
    2.2159   -1.2905   -2.5723 C   0  0
    2.2640   -1.6471   -1.0877 N   0  3
    3.6919   -1.5041   -0.6049 C   0  0
    1.1546   -0.8633   -0.2792 C   0  0  1  0  0  0
    1.2789    0.7116   -0.3675 C   0  0  2  0  0  0
    2.4708    1.3392    0.3997 C   0  0
    2.4088    1.0520    1.9482 C   0  0  2  0  0  0
    3.0408   -0.2816    2.3614 C   0  0
    3.0046   -0.5040    3.8728 C   0  0
    3.9617   -1.2878    4.5395 C   0  0
    3.8490   -1.4577    5.9119 C   0  0
    2.8236   -0.8816    6.6423 C   0  0
    2.7615   -1.1442    8.1231 C   0  0
    3.8121   -2.1752    8.5005 N   0  3
    3.7188   -2.4598    9.9956 C   0  0
    4.8557   -3.4057   10.4522 C   0  0
    4.7331   -3.6435   11.9680 C   0  0
    4.7679   -4.7626    9.7236 C   0  0
    6.2129   -2.7467   10.1475 C   0  0
    1.8695   -0.1099    5.9869 C   0  0
    0.7381    0.5112    6.7177 O   0  0
    1.9651    0.0752    4.6112 C   0  0
    0.9143    0.8523    3.9298 C   0  0
   -0.0865    1.3149    4.6077 O   0  0
    1.0119    1.0576    2.4927 C   0  0
   -0.0755    1.1985    1.7019 C   0  0
   -1.4597    1.1547    2.2216 O   0  0
    0.0534    1.3971    0.2255 C   0  0  1  0  0  0
    0.0974    2.8873   -0.0302 O   0  0
   -1.1649    0.8662   -0.4341 C   0  0
   -2.2099    1.6280   -0.5194 O   0  0
   -1.2360   -0.5200   -0.9296 C   0  0
   -2.5552   -0.9607   -1.4723 C   0  0
   -3.0266   -2.3308   -1.3490 N   0  0
   -3.3790   -0.0687   -1.9256 O   0  0
   -0.1560   -1.3294   -0.8773 C   0  0
   -0.1653   -2.7087   -1.4160 O   0  5
    5.1690   -2.0151    3.9161 N   0  0
    6.0506   -2.8070    4.8679 C   0  0
    5.5767   -2.0192    2.4438 C   0  0
  1  2  1  0
  2  3  1  0
  4  2  1  0
  4  5  1  0
  5  6  1  0
  7  6  1  0
  7  8  1  0
  8  9  1  0
  9 10  4  0
 10 11  4  0
 11 12  4  0
 12 13  1  0
 13 14  1  0
 14 15  1  0
 15 16  1  0
 16 17  1  0
 16 18  1  0
 16 19  1  0
 12 20  4  0
 20 21  1  0
 20 22  4  0
  9 22  4  0
 22 23  1  0
 23 24  2  0
 23 25  1  0
  7 25  1  0
 25 26  2  0
 26 27  1  0
 26 28  1  0
  5 28  1  0
 28 29  1  0
 28 30  1  0
 30 31  2  0
 30 32  1  0
 32 33  1  0
 33 34  1  0
 33 35  2  0
 32 36  2  0
  4 36  1  0
 36 37  1  0
 10 38  1  0
 38 39  1  0
 38 40  1  0
M  CHG  3   2   1  14   1  37  -1
M  END
> <Name>
Molecule

> <MOLENAME>
OMADACYCLINE

> <cas#>
389139-89-3

> <Smiles>
C[NH+]([C@@H]1C([O-])=C(C(=O)N)C(=O)[C@](O)([C@H]12)C(O)=C([C@@H]3C2)C(=O)c(:c4C3):c(O):c(C[NH2+]CC(C)(C)C):c:c:4N(C)C)C

$$$$
Molecule
  SciTegic08252015313D

 20 20  0  0  1  0            999 V2000
    0.1214   -2.2749    4.4410 C   0  0
    1.0877   -2.2521    3.2263 C   0  0
    0.7775   -1.0129    2.3727 C   0  0
    0.9826    0.2553    3.2605 C   0  0
    2.4649    0.3976    3.6625 C   0  0
    1.6204   -0.9754    1.0625 O   0  0
    0.9165   -0.1227   -0.0070 C   0  0  2  0  0  0
    0.6837    1.2827    0.4678 C   0  0
   -0.4895    1.8547    0.5493 C   0  0
   -1.7550    1.1028    0.2108 C   0  0
   -1.4694    0.1251   -0.9181 C   0  0  2  0  0  0
   -2.7346   -0.6698   -1.1973 N   0  3
   -0.4097   -0.8411   -0.4234 C   0  0  1  0  0  0
   -0.1153   -1.9036   -1.4808 N   0  0
    0.3589   -1.5741   -2.8856 C   0  0
    0.7200   -0.1734   -3.3664 C   0  0
    0.4682   -2.5388   -3.7433 O   0  0
   -0.5621    3.2647    0.9454 C   0  0
   -1.8172    3.9883    1.1321 O   0  5
    0.5737    3.9072    1.1092 O   0  0
  1  2  1  0
  2  3  1  0
  3  4  1  0
  4  5  1  0
  3  6  1  0
  7  6  1  0
  7  8  1  0
  8  9  2  0
  9 10  1  0
 10 11  1  0
 11 12  1  0
 11 13  1  0
  7 13  1  0
 13 14  1  0
 14 15  1  0
 15 16  1  0
 15 17  2  0
  9 18  1  0
 18 19  1  0
 18 20  2  0
M  CHG  2  12   1  19  -1
M  END
> <Name>
Molecule

> <MOLENAME>
OSELTAMIVIR ACID

> <cas#>
187227-45-8

> <Smiles>
CCC(O[C@H]1[C@H](NC(=O)C)[C@@H]([NH3+])CC(C(=O)[O-])=C1)CC

$$$$
Molecule
  SciTegic08252015313D

 27 30  0  0  1  0            999 V2000
   -3.8504   -3.3456    0.8824 C   0  0
   -2.4834   -3.3852    0.2693 C   0  0
   -2.2881   -4.0421   -0.8328 O   0  0
   -1.3529   -2.6677    0.8970 O   0  0
   -0.1856   -2.9081    0.0111 C   0  0  1  0  0  0
    0.0817   -3.7755    1.2609 C   0  0
    0.2135   -3.1498    2.6441 C   0  0
   -0.0463   -5.0648    1.1784 O   0  0
    1.4094   -2.8365   -0.0921 C   0  0
    2.1716   -3.9288   -0.0137 C   0  0
    2.0393   -1.5531   -0.4791 C   0  0
    1.1617   -0.7366    0.3060 C   0  0  1  0  0  0
    1.3323    0.7700    0.1005 C   0  0  2  0  0  0
    2.7537    1.1481    0.5188 C   0  0
    2.9983    2.6535    0.3899 C   0  0
    1.8818    3.4629    0.9996 C   0  0
    2.1575    4.6645    1.4839 C   0  0
    1.1082    5.5527    1.9924 C   0  0
    1.4149    6.7293    2.4273 O   0  0
   -0.3285    5.1239    1.9345 C   0  0
   -0.4022    3.6018    2.0224 C   0  0
    0.4517    2.9741    0.9055 C   0  0  2  0  0  0
    0.3583    1.4518    1.0410 C   0  0  1  0  0  0
   -1.0940    1.0055    0.7114 C   0  0
   -1.2326   -0.5318    0.8347 C   0  0
   -0.2016   -1.2569   -0.0945 C   0  0  2  0  0  0
   -0.4899   -0.9136   -1.5747 C   0  0
  1  2  1  0
  2  3  2  0
  2  4  1  0
  5  4  1  6
  5  6  1  1
  6  7  1  0
  6  8  2  0
  5  9  1  0
  9 10  2  0
  9 11  1  0
 12 11  1  0
 12 13  1  0
 13 14  1  0
 14 15  1  0
 15 16  1  0
 16 17  2  0
 17 18  1  0
 18 19  2  0
 18 20  1  0
 20 21  1  0
 21 22  1  0
 22 16  1  0
 22 23  1  0
 13 23  1  0
 23 24  1  0
 24 25  1  0
 25 26  1  0
  5 26  1  0
 12 26  1  0
 26 27  1  0
M  END
> <Name>
Molecule

> <MOLENAME>
NESTORON

> <cas#>
7759-35-5

> <Smiles>
CC(O[C@@]1([C@](C)([C@H]2CC1=C)CC[C@@H]([C@H]23)[C@H](C(=C4)CC3)CCC4=O)C(=O)C)=O

$$$$
Molecule
  SciTegic08252015313D

 28 30  0  0  1  0            999 V2000
    0.3292   -5.2515   -9.6941 C   0  0
    0.8882   -5.4820   -8.2763 C   0  0
    0.0619   -4.6662   -7.2666 C   0  0
    0.5850   -4.9025   -5.8357 C   0  0
   -0.3146   -4.1270   -4.8533 C   0  0
    0.0915   -4.3698   -3.3788 C   0  0  2  0  0  0
   -0.0312   -5.8299   -3.0331 O   0  0
   -0.8835   -3.5688   -2.4824 C   0  0
   -0.5902   -3.7420   -0.9638 C   0  0
    0.4630   -2.7298   -0.4185 C   0  0  1  0  0  0
    1.8595   -2.7461   -1.0115 C   0  0  2  0  0  0
    2.5728   -4.0426   -0.7727 O   0  0
    2.4332   -1.5785   -0.1658 C   0  0
    1.3828   -0.5000   -0.4949 C   0  0  2  0  0  0
    1.3180    0.7178    0.4448 C   0  0
    0.0222    1.4317    0.1725 C   0  0
   -1.1442    0.6834    0.1182 C   0  0
   -1.0424   -0.7942    0.3218 C   0  0
    0.0569   -1.2642   -0.6327 C   0  0  2  0  0  0
   -2.3676    1.3019   -0.1085 C   0  0
   -2.4145    2.6805   -0.2805 C   0  0
   -1.2440    3.4316   -0.2341 C   0  0
   -0.0226    2.8092   -0.0065 C   0  0
    1.2124    3.5864    0.0232 O   0  0
    0.9099    5.0348   -0.2134 C   0  0
    2.1994    5.7877   -0.3478 C   0  0
    3.4385    5.0861   -0.3012 O   0  5
    2.1870    7.0726   -0.5208 O   0  0
  1  2  1  0
  2  3  1  0
  3  4  1  0
  4  5  1  0
  5  6  1  0
  6  7  1  0
  6  8  1  0
  8  9  1  0
 10  9  1  0
 10 11  1  0
 11 12  1  0
 11 13  1  0
 14 13  1  0
 14 15  1  0
 15 16  1  0
 16 17  4  0
 17 18  1  0
 19 18  1  0
 10 19  1  0
 14 19  1  0
 17 20  4  0
 20 21  4  0
 21 22  4  0
 22 23  4  0
 16 23  4  0
 23 24  1  0
 24 25  1  0
 25 26  1  0
 26 27  1  0
 26 28  2  0
M  CHG  1  27  -1
M  END
> <Name>
Molecule

> <MOLENAME>
TREPROSTINIL SODIUM

> <cas#>
289480-64-4

> <Smiles>
CCCCC[C@@H](CC[C@@H]1[C@H]([C@@H]2C[C@H]1O)Cc3:c(:c(OCC(=O)[O-]):c:c:c:3)C2)O

$$$$
Molecule
  SciTegic08252015313D

 37 41  0  0  0  0            999 V2000
    3.6083   -0.5061   -0.0011 C   0  0
    2.4457   -1.4554   -0.0026 O   0  0
    1.1895   -0.7047   -0.0018 C   0  0
    1.2054    0.6845   -0.0002 C   0  0
    0.0110    1.3943    0.0015 C   0  0
    0.0350    2.7646    0.0037 N   0  0
   -1.1384    3.4732    0.0070 C   0  0
   -2.3561    2.8049    0.0088 C   0  0
   -2.4009    1.4153    0.0061 C   0  0
   -3.6776    0.6160    0.0044 O   0  0
   -5.0136    1.3130    0.0163 C   0  0
   -5.1642    2.6959    0.0429 C   0  0
   -6.4268    3.2750    0.0479 C   0  0
   -7.5605    2.4734    0.0268 C   0  0
   -8.8943    3.0480    0.0118 N   0  0
   -9.1242    4.4829    0.0667 C   0  0
   -8.1504    5.3264    0.2128 O   0  0
  -10.5190    4.9840   -0.0884 C   0  0
  -11.2687    5.2511    1.2193 C   0  0
  -10.7728    6.4325    0.3395 C   0  0
  -11.3523    4.4665   -1.2136 C   0  0
  -12.0584    3.3932   -1.0403 O   0  0
  -11.2882    5.1389   -2.5032 N   0  0
  -11.9377    4.6039   -3.6896 C   0  0
  -12.6457    3.4082   -3.6494 C   0  0
  -13.2419    2.9097   -4.8012 C   0  0
  -13.1283    3.6056   -5.9984 C   0  0
  -13.7469    3.0844   -7.2025 F   0  0
  -12.4215    4.8009   -6.0419 C   0  0
  -11.8277    5.2984   -4.8884 C   0  0
   -7.4193    1.0921    0.0020 C   0  0
   -6.1540    0.5179   -0.0015 C   0  0
   -1.2009    0.7136    0.0019 C   0  0
   -1.2168   -0.6751   -0.0009 C   0  0
   -0.0216   -1.3852   -0.0024 C   0  0
   -0.0324   -2.8487   -0.0043 O   0  0
   -1.4465   -3.3504   -0.0040 C   0  0
  1  2  1  0
  2  3  1  0
  3  4  4  0
  4  5  4  0
  5  6  4  0
  6  7  4  0
  7  8  4  0
  8  9  4  0
  9 10  1  0
 10 11  1  0
 11 12  4  0
 12 13  4  0
 13 14  4  0
 14 15  1  0
 15 16  1  0
 16 17  2  0
 16 18  1  0
 18 19  1  0
 19 20  1  0
 18 20  1  0
 18 21  1  0
 21 22  2  0
 21 23  1  0
 23 24  1  0
 24 25  4  0
 25 26  4  0
 26 27  4  0
 27 28  1  0
 27 29  4  0
 29 30  4  0
 24 30  4  0
 14 31  4  0
 31 32  4  0
 11 32  4  0
  9 33  4  0
  5 33  4  0
 33 34  4  0
 34 35  4  0
  3 35  4  0
 35 36  1  0
 36 37  1  0
M  END
> <Name>
Molecule

> <MOLENAME>
CABOZANTINIB HYDROCHLORIDE (849217-68-1(FREE BASE))

> <cas#>
T5164

> <Smiles>
COc1:c(OC):c:c(:c2:c:1):c(Oc3:c:c:c(NC(C4(C(Nc5:c:c:c(F):c:c:5)=O)CC4)=O):c:c:3):c:c:n:2

$$$$
Molecule
  SciTegic08252015313D

 28 30  0  0  1  0            999 V2000
   12.2951    3.1298    1.2490 C   0  0
   12.4833    1.6520    1.0674 O   0  0
   11.1811    0.9880    0.9597 C   0  0
   10.0058    1.7264    1.0284 C   0  0
    8.7750    1.0875    0.9320 C   0  0
    8.7066   -0.2926    0.7618 C   0  0
    7.3776   -1.0648    0.6677 C   0  0
    6.0653   -0.2531    0.3619 C   0  0
    5.7205    0.7389    1.5013 C   0  0
    6.1799    0.4911   -0.9866 C   0  0
    4.9345   -1.2708    0.2733 N   0  3
    3.6123   -0.6134   -0.1078 C   0  0
    2.5299   -1.0890    0.8771 C   0  0  2  0  0  0
    2.5304   -2.5851    0.9324 O   0  0
    1.1800   -0.4934    0.4637 C   0  0
    1.1164    0.8786    0.2514 C   0  0
   -0.0785    1.4806   -0.1164 C   0  0
   -0.1358    2.9208   -0.3486 O   0  0
   -1.2210    0.7096   -0.2606 C   0  0
   -1.1668   -0.6634   -0.0508 C   0  0
   -2.3739   -1.4100   -0.1713 N   0  3
   -2.3822   -2.8108    0.0513 C   0  0
   -3.5098   -3.4506    0.0353 O   0  0
   -1.1118   -3.5728    0.2187 C   0  0
    0.1182   -2.7378    0.5155 O   0  0
    0.0315   -1.2764    0.2993 C   0  0
    9.8879   -1.0230    0.6910 C   0  0
   11.1202   -0.3888    0.7896 C   0  0
  1  2  1  0
  2  3  1  0
  3  4  4  0
  4  5  4  0
  5  6  4  0
  6  7  1  0
  7  8  1  0
  8  9  1  0
  8 10  1  0
  8 11  1  0
 11 12  1  0
 12 13  1  0
 13 14  1  0
 13 15  1  0
 15 16  4  0
 16 17  4  0
 17 18  1  0
 17 19  4  0
 19 20  4  0
 20 21  1  0
 21 22  1  0
 22 23  2  0
 22 24  1  0
 24 25  1  0
 25 26  1  0
 15 26  4  0
 20 26  4  0
  6 27  4  0
 27 28  4  0
  3 28  4  0
M  CHG  2  11   1  21   1
M  END
> <Name>
Molecule

> <MOLENAME>
BI 1744 HYDROCHLORIDE

> <cas#>
869477-96-3

> <Smiles>
COc1:c:c:c(CC([NH2+]C[C@@H](c2:c(:c3:c:c(O):c:2)OCC(=O)[NH2+]3)O)(C)C):c:c:1

$$$$
Molecule
  SciTegic08252015313D

 30 33  0  0  0  0            999 V2000
    3.7721    0.4952    0.0003 O   0  0
    3.7324   -0.7948    0.0003 C   0  0
    2.4533   -1.4722    0.0014 N   0  3
    1.2139   -0.7283   -0.0074 C   0  0
    1.2207    0.6579   -0.0383 C   0  0
    0.0267    1.3542   -0.0518 C   0  0
   -1.1887    0.6808   -0.0144 C   0  0
   -1.1973   -0.7080    0.0092 C   0  0
    0.0030   -1.4094    0.0089 C   0  0
   -2.5016    1.4459   -0.0120 C   0  0
   -3.0791    1.5170    1.4033 C   0  0
   -2.1317    2.5089    2.1202 C   0  0
   -1.6930    3.5186    1.0120 C   0  0
   -2.2759    2.9337   -0.3159 C   0  0
   -3.4677    0.8358   -0.9428 C   0  0
   -4.2641    0.3597   -1.6897 N   0  0
    4.9761   -1.5840    0.0004 C   0  0
    4.8962   -2.9715    0.0001 C   0  0
    6.0526   -3.7401    0.0000 C   0  0
    7.2927   -3.1178    0.0000 C   0  0
    7.3668   -1.7507    0.0002 N   0  0
    6.2319   -0.9812    0.0003 C   0  0
    6.4219    0.4694    0.0005 N   0  0
    7.8369    0.9582    0.0005 C   0  0
    7.9050    2.4383    0.0006 C   0  0
    6.7534    3.2152    0.0009 C   0  0
    6.8538    4.5988    0.0010 C   0  0
    8.0896    5.1939    0.0009 N   0  0
    9.2321    4.4337    0.0006 C   0  0
    9.1494    3.0486    0.0004 C   0  0
  1  2  2  0
  2  3  1  0
  3  4  1  0
  4  5  4  0
  5  6  4  0
  6  7  4  0
  7  8  4  0
  8  9  4  0
  4  9  4  0
  7 10  1  0
 10 11  1  0
 11 12  1  0
 12 13  1  0
 13 14  1  0
 10 14  1  0
 10 15  1  0
 15 16  3  0
  2 17  1  0
 17 18  4  0
 18 19  4  0
 19 20  4  0
 20 21  4  0
 21 22  4  0
 17 22  4  0
 22 23  1  0
 23 24  1  0
 24 25  1  0
 25 26  4  0
 26 27  4  0
 27 28  4  0
 28 29  4  0
 29 30  4  0
 25 30  4  0
M  CHG  1   3   1
M  END
> <Name>
Molecule

> <MOLENAME>
APATINIB MESYLATE

> <cas#>
1218779-75-9

> <Smiles>
O=C(c1:c(NCc2:c:c:n:c:c:2):n:c:c:c:1)[NH2+]c3:c:c:c(C4(C#N)CCCC4):c:c:3

$$$$
Molecule
  SciTegic08252015313D

 30 33  0  0  0  0            999 V2000
   11.4088    2.1622   -0.0127 O   0  0
   10.1603    1.3330   -0.0140 C   0  0
    8.9277    2.2565    0.0104 C   0  0
    7.6642    1.4126    0.0110 N   0  0
    7.6339    0.5462   -1.2368 C   0  0
    6.3493   -0.3003   -1.2391 C   0  0
    6.3115   -1.1990   -0.0063 N   0  0
    4.9905   -1.9552   -0.0071 C   0  0
    3.9023   -0.8858    0.0087 C   0  0
    2.4951   -1.4309    0.0050 C   0  0
    1.3647   -0.6865    0.0022 C   0  0
    0.1083   -1.4813    0.0003 C   0  0
    0.2248   -2.8680    0.0000 C   0  0
   -0.9046   -3.6764   -0.0014 C   0  0
   -2.1674   -3.1003   -0.0024 C   0  0
   -2.2911   -1.7176   -0.0019 C   0  0
   -1.1595   -0.9093   -0.0006 C   0  0
   -1.3726    0.8015    0.0002 S   0  0
    0.1608    1.5935    0.0000 C   0  0
    0.1767    2.9862   -0.0012 C   0  0
    1.3745    3.6885   -0.0016 C   0  0
    2.5652    2.9799   -0.0008 C   0  0
    2.5370    1.5966    0.0004 C   0  0
    1.3506    0.8690    0.0010 C   0  0
    3.8877    3.6834   -0.0014 C   0  0
    3.6797    5.1540    0.0861 F   0  0
    4.6914    3.2148    1.1634 F   0  0
    4.6187    3.3499   -1.2565 F   0  0
    6.3672   -0.3278    1.2454 C   0  0
    7.6511    0.5211    1.2413 C   0  0
  1  2  1  0
  2  3  1  0
  3  4  1  0
  4  5  1  0
  5  6  1  0
  6  7  1  0
  7  8  1  0
  8  9  1  0
  9 10  1  0
 10 11  2  0
 11 12  1  0
 12 13  4  0
 13 14  4  0
 14 15  4  0
 15 16  4  0
 16 17  4  0
 12 17  4  0
 17 18  1  0
 18 19  1  0
 19 20  4  0
 20 21  4  0
 21 22  4  0
 22 23  4  0
 23 24  4  0
 11 24  1  0
 19 24  4  0
 22 25  1  0
 25 26  1  0
 25 27  1  0
 25 28  1  0
  7 29  1  0
 29 30  1  0
  4 30  1  0
M  END
> <Name>
Molecule

> <MOLENAME>
FUPENTIXOL DIHYDROCHLORIDE

> <cas#>
2413-38-9

> <Smiles>
OCCN1CCN(CC\C=C(/c(:c2S3):c:c(C(F)(F)F):c:c:2)\c4:c3:c:c:c:c:4)CC1

$$$$
Molecule
  SciTegic08252015313D

 46 49  0  0  0  0            999 V2000
    6.0232  -20.1328   -0.0048 C   0  0
    6.8928  -18.8625   -0.0045 C   0  0
    5.9845  -17.6204   -0.0040 C   0  0
    6.8527  -16.3506   -0.0037 C   0  0
    5.9432  -15.1104   -0.0033 C   0  0
    6.8106  -13.8408   -0.0029 C   0  0
    5.9248  -12.6341   -0.0026 O   0  0
    6.7471  -11.4289   -0.0022 C   0  0
    8.0361  -11.5435   -0.0021 O   0  0
    6.0902  -10.1289   -0.0018 N   0  0
    6.8244   -8.8459   -0.0008 C   0  0
    8.1391   -8.7742   -0.0001 N   0  3
    6.0614   -7.5972   -0.0006 C   0  0
    4.6738   -7.6387   -0.0037 C   0  0
    3.9448   -6.4596   -0.0043 C   0  0
    4.6011   -5.2366   -0.0015 C   0  0
    3.7929   -4.0092   -0.0028 N   0  0
    2.2853   -4.1628   -0.0075 C   0  0
    1.5981   -2.8422   -0.0117 C   0  0
    2.2206   -1.6109   -0.0207 N   0  0
    1.1972   -0.6951   -0.0166 C   0  0
    1.2700    0.6871   -0.0183 C   0  0
    0.0741    1.4056   -0.0010 C   0  0
   -1.1494    0.7264    0.0020 C   0  0
   -1.2167   -0.6659   -0.0003 C   0  0
   -0.0128   -1.3440   -0.0067 C   0  0
    0.2351   -2.6849   -0.0055 N   0  0
   -0.7753   -3.7671    0.0046 C   0  0
    0.0250    2.9065    0.0083 C   0  0
   -1.1497    3.4485   -0.0703 O   0  0
    1.2117    3.8172    0.0939 N   0  0
    2.6096    3.3430    0.3039 C   0  0
    2.8062    2.8276    1.7461 C   0  0
    4.1989    2.2896    1.8595 C   0  0
    5.1129    2.6898    1.0319 O   0  0
    4.5174    1.2763    2.8589 O   0  0
    5.9569    0.8828    2.7118 C   0  0
    6.2511   -0.3401    3.5982 C   0  0
    1.0115    5.2416   -0.0523 C   0  0
    2.1055    6.0954    0.0213 C   0  0
    1.9269    7.4642   -0.1307 C   0  0
    0.6534    7.9685   -0.3607 C   0  0
   -0.4295    7.1009   -0.4335 C   0  0
   -0.2426    5.7506   -0.2783 N   0  0
    5.9902   -5.1880    0.0022 C   0  0
    6.7204   -6.3721    0.0023 C   0  0
  1  2  1  0
  2  3  1  0
  3  4  1  0
  4  5  1  0
  5  6  1  0
  6  7  1  0
  7  8  1  0
  8  9  2  0
  8 10  1  0
 10 11  1  0
 11 12  2  0
 11 13  1  0
 13 14  4  0
 14 15  4  0
 15 16  4  0
 16 17  1  0
 17 18  1  0
 18 19  1  0
 19 20  4  0
 20 21  4  0
 21 22  4  0
 22 23  4  0
 23 24  4  0
 24 25  4  0
 25 26  4  0
 21 26  4  0
 26 27  4  0
 19 27  4  0
 27 28  1  0
 23 29  1  0
 29 30  2  0
 29 31  1  0
 31 32  1  0
 32 33  1  0
 33 34  1  0
 34 35  2  0
 34 36  1  0
 36 37  1  0
 37 38  1  0
 31 39  1  0
 39 40  4  0
 40 41  4  0
 41 42  4  0
 42 43  4  0
 43 44  4  0
 39 44  4  0
 16 45  4  0
 45 46  4  0
 13 46  4  0
M  CHG  1  12   1
M  END
> <Name>
Molecule

> <MOLENAME>
DABIGATRAN ETEXILATE MESYLATE

> <cas#>
872728-81-9

> <Smiles>
CCCCCCOC(NC(c1:c:c:c(NCc2:n(C):c(:c3:n:2):c:c:c(C(N(c4:n:c:c:c:c:4)CCC(OCC)=O)=O):c:3):c:c:1)=[NH2+])=O

$$$$
Molecule
  SciTegic08252015313D

 80 89  0  0  1  0            999 V2000
   -3.8052   -5.5294   -2.6378 C   0  0
   -2.5940   -6.3892   -2.4365 O   0  0
   -1.5921   -5.6477   -1.6094 C   0  0  2  0  0  0
   -1.1904   -4.3584   -2.3482 C   0  0
   -0.3543   -6.5388   -1.3627 C   0  0  2  0  0  0
   -0.8142   -7.7524   -0.6503 N   0  0
   -1.3638   -8.8603   -1.3903 C   0  0
   -1.4132   -8.8148   -2.6851 O   0  0
   -1.8776  -10.0277   -0.6798 O   0  0
   -2.4048  -11.0223   -1.6697 C   0  0
    0.5988   -5.7770   -0.4849 C   0  0
    0.3470   -5.6812    0.7828 O   0  0
    1.7514   -5.0868   -1.0227 N   0  0
    2.1892   -5.1316   -2.4432 C   0  0
    3.2226   -3.9629   -2.4651 C   0  0
    3.8287   -4.0731   -1.0580 C   0  0
    2.5587   -4.1984   -0.2083 C   0  0  1  0  0  0
    1.8615   -2.8689   -0.0755 C   0  0
    2.4656   -1.7300    0.3896 N   0  0
    1.5065   -0.7637    0.4396 C   0  0
    1.6002    0.5375    0.8799 C   0  0
    0.4470    1.3168    0.8590 C   0  0
    0.6122    2.6552    1.3812 F   0  0
   -0.7821    0.8016    0.3780 C   0  0
   -0.8303   -0.5272   -0.0661 C   0  0
    0.3291   -1.2928   -0.0184 C   0  0
    0.5283   -2.6159   -0.3463 N   0  0
   -2.1678    1.6048    0.3584 C   0  0  1  0  0  0
   -2.2090    2.7321    1.4313 C   0  0
   -1.7644    4.0433    0.6402 C   0  0
   -1.3149    3.5408   -0.7721 C   0  0  1  0  0  0
   -2.3585    2.4412   -0.9095 N   0  0
   -3.7672    2.9991   -1.1558 C   0  0
   -3.9204    4.0244   -2.0644 C   0  0
   -5.1199    4.6684   -2.2741 C   0  0
   -5.0690    5.7427   -3.2518 F   0  0
   -6.2418    4.3265   -1.5062 C   0  0
   -7.5653    5.1742   -1.6162 N   0  0
   -8.6155    5.0945   -0.4755 C   0  0
   -9.8493    6.0241   -0.7103 C   0  0
   -9.3721    7.3863   -1.2489 C   0  0
   -8.8050    7.1404   -2.6167 C   0  0
   -7.4858    6.4665   -2.4190 C   0  0
  -10.4594    8.3946   -1.3744 C   0  0
  -11.0177    8.9634   -0.2373 C   0  0
  -11.9712    9.9659   -0.3654 C   0  0
  -12.3510   10.4087   -1.6274 C   0  0
  -13.3345   11.4648   -1.7595 F   0  0
  -11.7869    9.8430   -2.7639 C   0  0
  -10.8403    8.8355   -2.6360 C   0  0
   -6.1151    3.2353   -0.6275 C   0  0
   -7.2525    2.7144    0.1123 F   0  0
   -4.8988    2.5628   -0.4782 C   0  0
   -1.2442    4.7214   -1.7216 C   0  0
   -1.2517    5.9921   -1.1491 C   0  0
   -1.2205    7.0752   -2.0047 C   0  0
   -1.2215    8.4070   -1.7171 N   0  0
   -1.2038    9.0772   -2.9136 C   0  0
   -1.1859    8.1760   -3.9607 N   0  0
   -1.1915    6.9328   -3.3693 C   0  0
   -1.1812    5.6762   -3.9584 C   0  0
   -1.2003    4.5639   -3.1119 C   0  0
   -1.2016    3.2302   -3.6796 F   0  0
   -1.2497   10.5714   -3.0337 C   0  0  2  0  0  0
   -0.1509   11.2455   -2.1942 C   0  0
   -0.7348   12.6555   -1.9961 C   0  0
   -2.2027   12.3391   -1.5960 C   0  0
   -2.4561   11.1165   -2.3990 N   0  0
   -3.7443   10.4391   -2.4865 C   0  0
   -3.8872    9.4502   -3.3125 O   0  0
   -4.8940   10.7945   -1.5842 C   0  0  1  0  0  0
   -6.1459   10.8469   -2.3672 N   0  0
   -7.2385   11.6705   -1.9163 C   0  0
   -7.1100   12.3829   -0.8405 O   0  0
   -8.4903   11.7005   -2.6655 O   0  0
   -9.4503   12.6295   -1.9859 C   0  0
   -5.0324    9.6702   -0.5428 C   0  0  1  0  0  0
   -3.7516    9.5822    0.3049 C   0  0
   -6.2009    9.9451    0.3505 O   0  0
   -6.3502    8.8196    1.3302 C   0  0
  1  2  1  0
  2  3  1  0
  3  4  1  0
  3  5  1  0
  5  6  1  0
  6  7  1  0
  7  8  2  0
  7  9  1  0
  9 10  1  0
  5 11  1  0
 11 12  2  0
 11 13  1  0
 13 14  1  0
 14 15  1  0
 15 16  1  0
 16 17  1  0
 13 17  1  0
 17 18  1  0
 18 19  4  0
 19 20  4  0
 20 21  4  0
 21 22  4  0
 22 23  1  0
 22 24  4  0
 24 25  4  0
 25 26  4  0
 20 26  4  0
 26 27  4  0
 18 27  4  0
 28 24  1  0
 28 29  1  0
 29 30  1  0
 30 31  1  0
 31 32  1  0
 28 32  1  0
 32 33  1  0
 33 34  4  0
 34 35  4  0
 35 36  1  0
 35 37  4  0
 37 38  1  0
 38 39  1  0
 39 40  1  0
 40 41  1  0
 41 42  1  0
 42 43  1  0
 38 43  1  0
 41 44  1  0
 44 45  4  0
 45 46  4  0
 46 47  4  0
 47 48  1  0
 47 49  4  0
 49 50  4  0
 44 50  4  0
 37 51  4  0
 51 52  1  0
 51 53  4  0
 33 53  4  0
 31 54  1  0
 54 55  4  0
 55 56  4  0
 56 57  4  0
 57 58  4  0
 58 59  4  0
 59 60  4  0
 56 60  4  0
 60 61  4  0
 61 62  4  0
 54 62  4  0
 62 63  1  0
 64 58  1  0
 64 65  1  0
 65 66  1  0
 66 67  1  0
 67 68  1  0
 64 68  1  0
 68 69  1  0
 69 70  2  0
 69 71  1  0
 71 72  1  0
 72 73  1  0
 73 74  2  0
 73 75  1  0
 75 76  1  0
 71 77  1  0
 77 78  1  0
 77 79  1  0
 79 80  1  0
M  STY  2   1 DAT   2 DAT
M  SLB  2   1   1   2   2
M  SAL   1  1  27
M  SDT   1 MRV_IMPLICIT_H                                        
M  SDD   1     0.0000    0.0000    DR    ALL  1       0
M  SED   1 IMPL_H1
M  SAL   2  1  57
M  SDT   2 MRV_IMPLICIT_H                                        
M  SDD   2     0.0000    0.0000    DR    ALL  1       0
M  SED   2 IMPL_H1
M  END
> <Name>
Molecule

> <MOLENAME>
ABT530

> <cas#>
1353900-92-1

> <Smiles>
CO[C@@H]([C@@H](C(N1[C@H](c2:n:c(:c3:[nH]:2):c:c([C@@H]4N(c5:c:c(F):c(N6CCC(c7:c:c:c(F):c:c:7)CC6):c(F):c:5)[C@@H](c8:c(F):c:c(:c9:c:8):n:c([C@H]%10N(C([C@H]([C@H](OC)C)NC(OC)=O)=O)CCC%10):[nH]:9)CC4)
:c(F):c:3)CCC1)=O)NC(OC)=O)C

$$$$
Molecule
  SciTegic08252015313D

 58 64  0  0  1  0            999 V2000
    3.3022    3.9632    1.7289 C   0  0
    3.4470    4.1926    0.2152 C   0  0
    4.9419    4.0887   -0.1295 C   0  0
    3.0268    5.6358   -0.1280 C   0  0
    2.6712    3.1230   -0.6896 C   0  0  2  0  0  0
    1.1654    2.8644   -0.4840 N   0  0
    0.1719    3.7506    0.1889 C   0  0
    0.4959    4.9179    0.6361 O   0  0
   -1.2377    3.2967    0.4165 O   0  0
   -1.5560    1.9173   -0.1358 C   0  0  2  0  0  0
   -1.7317    1.9697   -1.6627 C   0  0
   -3.1270    2.6599   -1.8305 C   0  0
   -3.7302    2.6627   -0.3900 C   0  0
   -2.9567    1.5365    0.2927 C   0  0  1  0  0  0
   -3.3852    0.1942   -0.2847 O   0  0
   -2.6082   -0.9842    0.2852 C   0  0
   -3.4783   -2.2348    0.1599 C   0  0
   -3.0111   -3.4897    0.3031 C   0  0
   -1.5618   -3.8442    0.5849 C   0  0
   -1.4401   -5.3170    0.7552 F   0  0
   -1.1360   -3.1682    1.8456 F   0  0
   -0.7539   -3.4131   -0.6240 C   0  0
   -1.2824   -3.6609   -1.8653 N   0  0
   -0.6732   -3.1655   -2.9832 C   0  0
   -1.1750   -3.4753   -4.2430 C   0  0
   -0.5685   -2.9518   -5.3768 C   0  0
    0.5334   -2.1141   -5.2505 C   0  0
    1.0345   -1.8064   -3.9897 C   0  0
    0.4261   -2.3278   -2.8568 C   0  0
    0.9445   -2.0647   -1.6119 N   0  0
    0.3915   -2.6348   -0.4936 C   0  0
    0.9698   -2.4652    0.8570 O   0  0
    1.9134   -1.3235    1.0997 C   0  0  2  0  0  0
    1.0243   -0.1384    1.4055 C   0  0
    2.0251    0.9669    1.5218 C   0  0  2  0  0  0
    2.8547    0.6952    0.3275 N   0  0
    2.8074   -0.7680   -0.0648 C   0  0
    3.3268    1.7334   -0.6109 C   0  0
    4.1185    1.3769   -1.5731 O   0  0
    2.8118    0.7544    2.7816 C   0  0
    2.2881    1.0685    3.9244 O   0  0
    4.1045    0.1209    2.7348 N   0  0
    4.7239   -0.3654    3.9702 C   0  0  2  0  0  0
    5.4293    0.7236    4.8352 C   0  0
    6.2446   -0.2680    3.9819 C   0  0  1  0  0  0
    7.0891   -1.2859    4.7983 C   0  0
    6.4577   -1.5874    6.1153 F   0  0
    8.4338   -0.7002    5.0475 F   0  0
    4.1324   -1.5412    4.6825 C   0  0
    3.7550   -1.4429    5.9190 O   0  0
    4.0378   -2.7989    3.9904 N   0  5
    3.5413   -4.2218    4.8331 S   0  0
    4.5009   -4.4677    6.0373 O   0  0
    2.0858   -4.0399    5.3604 O   0  0
    3.6106   -5.6161    3.7174 C   0  0
    4.9512   -5.9909    3.0588 C   0  0
    2.3842   -5.8376    2.8421 C   0  0
    2.7054   -6.7953    4.0471 C   0  0
  1  2  1  0
  2  3  1  0
  2  4  1  0
  5  2  1  0
  5  6  1  0
  6  7  1  0
  7  8  2  0
  7  9  1  0
 10  9  1  0
 10 11  1  0
 11 12  1  0
 12 13  1  0
 14 13  1  0
 10 14  1  0
 14 15  1  0
 15 16  1  0
 17 16  1  0
 17 18  2  0
 18 19  1  0
 19 20  1  0
 19 21  1  0
 19 22  1  0
 22 23  4  0
 23 24  4  0
 24 25  4  0
 25 26  4  0
 26 27  4  0
 27 28  4  0
 28 29  4  0
 24 29  4  0
 29 30  4  0
 30 31  4  0
 22 31  4  0
 31 32  1  0
 32 33  1  0
 33 34  1  0
 34 35  1  0
 35 36  1  0
 36 37  1  0
 33 37  1  0
 36 38  1  0
  5 38  1  0
 38 39  2  0
 35 40  1  0
 40 41  2  0
 40 42  1  0
 43 42  1  0
 43 44  1  0
 44 45  1  0
 43 45  1  0
 45 46  1  0
 46 47  1  0
 46 48  1  0
 43 49  1  1
 49 50  2  0
 49 51  1  0
 51 52  1  0
 52 53  2  0
 52 54  2  0
 52 55  1  0
 55 56  1  0
 55 57  1  0
 57 58  1  0
 55 58  1  0
M  CHG  1  51  -1
M  END
> <Name>
Molecule

> <MOLENAME>
GLECAPREVIR

> <cas#>
1365970-03-1

> <Smiles>
CC([C@H]1C(=O)N(C[C@@H]2Oc(:c3C(F)(F)\C=C/CO[C@@H]([C@@H]4OC(=O)N1)CCC4):n:c(:c5:n:3):c:c:c:c:5)[C@H](C(N[C@@]6(C([N-]S(C7(CC7)C)(=O)=O)=O)[C@H](C(F)F)C6)=O)C2)(C)C

$$$$
Molecule
  SciTegic08252015313D

 37 42  0  0  1  0            999 V2000
    5.1532   -6.3642   -0.0020 C   0  0
    3.8041   -5.7516   -0.0006 N   0  0
    3.5686   -4.4022   -0.0043 C   0  0
    2.1876   -4.2850   -0.0006 C   0  0
    1.6057   -5.5448    0.0050 C   0  0
    2.6407   -6.4501    0.0048 N   0  0
    1.4737   -3.0189   -0.0030 C   0  0
    2.1070   -1.7846   -0.0125 C   0  0
    1.0799   -0.8454   -0.0143 C   0  0
    1.1342    0.5467   -0.0216 C   0  0
   -0.0695    1.2133   -0.0114 N   0  0
   -1.2633    0.5252    0.0019 C   0  0
   -1.2919   -0.8490    0.0053 N   0  0
   -0.1108   -1.5058   -0.0034 N   0  0
    0.0890   -2.8623    0.0027 C   0  0
    2.4152    1.3602   -0.0369 N   0  0
    3.2596    0.7966    1.1255 C   0  0
    4.5954    1.5339    1.2722 C   0  0
    5.3634    1.3821   -0.0036 N   0  0
    4.6305    1.4729   -1.3054 C   0  0
    3.2869    0.7474   -1.1560 C   0  0
    6.8098    1.6122    0.0144 C   0  0
    7.4545    1.7599    1.2138 N   0  0
    8.7992    2.0175    1.2420 C   0  0
    9.5243    2.1197    0.0608 C   0  0
    8.8553    1.9431   -1.1450 C   0  0
    7.5074    1.6946   -1.1624 N   0  0
   11.0280    2.4627    0.0089 C   0  0  1  0  0  0
   11.7458    1.3848   -0.8214 C   0  0
   11.1527    3.7799   -0.7347 N   0  0
   11.7894    2.6379    1.3415 C   0  0
   11.2156    2.4418    2.5938 C   0  0
   11.9551    2.6330    3.7540 C   0  0
   13.2845    3.0241    3.6705 C   0  0
   14.0591    3.2293    4.8794 F   0  0
   13.8692    3.2186    2.4261 C   0  0
   13.1228    3.0257    1.2700 C   0  0
  1  2  1  0
  2  3  4  0
  3  4  4  0
  4  5  4  0
  5  6  4  0
  2  6  4  0
  4  7  1  0
  7  8  4  0
  8  9  4  0
  9 10  4  0
 10 11  4  0
 11 12  4  0
 12 13  4  0
 13 14  4  0
  9 14  4  0
 14 15  4  0
  7 15  4  0
 10 16  1  0
 16 17  1  0
 17 18  1  0
 18 19  1  0
 19 20  1  0
 20 21  1  0
 16 21  1  0
 19 22  1  0
 22 23  4  0
 23 24  4  0
 24 25  4  0
 25 26  4  0
 26 27  4  0
 22 27  4  0
 25 28  1  0
 28 29  1  0
 28 30  1  0
 28 31  1  0
 31 32  4  0
 32 33  4  0
 33 34  4  0
 34 35  1  0
 34 36  4  0
 36 37  4  0
 31 37  4  0
M  END
> <Name>
Molecule

> <MOLENAME>
AVAPRITINIB

> <cas#>
1703793-34-3

> <Smiles>
Cn1:n:c:c(c2:c:n(:c3:c:2):n:c:n:c:3N4CCN(c5:n:c:c([C@](c6:c:c:c(F):c:c:6)(N)C):c:n:5)CC4):c:1

$$$$
Molecule
  SciTegic08252015313D

 28 31  0  0  1  0            999 V2000
   -1.4621   -4.3223   -1.1211 C   0  0
   -0.7507   -3.9510    0.1970 C   0  0  2  0  0  0
   -1.7850   -3.5767    1.2659 C   0  0
   -2.7642   -4.7277    1.5140 C   0  0
   -3.7639   -4.2783    2.5383 C   0  0
   -3.7257   -2.9390    3.0266 O   0  5
   -4.6639   -5.1032    2.9763 O   0  0
    0.3070   -2.7833    0.0515 C   0  0  1  0  0  0
    1.4633   -3.1300   -0.9669 C   0  0
    2.0965   -1.7141   -1.3107 C   0  0
    1.3691   -0.8544   -0.2946 C   0  0  1  0  0  0
    1.4361    0.6222   -0.2881 C   0  0  2  0  0  0
    2.9200    1.1214   -0.2407 C   0  0
    3.0650    2.5487    0.3979 C   0  0
    1.7122    3.2417    0.3910 C   0  0  2  0  0  0
    1.9027    4.7483    0.8248 C   0  0
    1.1382    5.1508    2.1279 C   0  0  2  0  0  0
    1.5685    6.5169    2.5635 O   0  0
    1.4399    4.1454    3.2397 C   0  0
    1.0992    2.6758    2.8327 C   0  0
    0.7156    2.4722    1.3294 C   0  0  1  0  0  0
   -0.7421    2.9305    0.9952 C   0  0
    0.8533    0.9432    1.1234 C   0  0  1  0  0  0
   -0.4445    0.1257    1.5506 C   0  0
   -1.0661   -0.3719    0.2828 C   0  0  2  0  0  0
   -2.4257   -0.9709    0.4783 O   0  0
   -0.0710   -1.3402   -0.4564 C   0  0  2  0  0  0
   -0.5110   -1.3212   -1.9476 C   0  0
  2  1  1  0
  2  3  1  0
  3  4  1  0
  4  5  1  0
  5  6  1  0
  5  7  2  0
  8  2  1  0
  8  9  1  0
  9 10  1  0
 11 10  1  0
 11 12  1  0
 12 13  1  0
 13 14  1  0
 14 15  1  0
 15 16  1  0
 16 17  1  0
 17 18  1  0
 17 19  1  0
 19 20  1  0
 20 21  1  0
 15 21  1  0
 21 22  1  0
 21 23  1  0
 12 23  1  0
 23 24  1  0
 24 25  1  0
 25 26  1  0
 25 27  1  0
  8 27  1  0
 11 27  1  0
 27 28  1  0
M  CHG  1   6  -1
M  END
> <Name>
Molecule

> <MOLENAME>
SODIUM DESOXYCHOLATE

> <cas#>
302-95-4

> <Smiles>
C[C@@H]([C@@H]1[C@](C)([C@H]2CC1)[C@@H](O)C[C@@H]([C@H]23)[C@](C)([C@@H]4CC3)CC[C@@H](O)C4)CCC(=O)[O-]

$$$$
Molecule
  SciTegic08252015313D

 26 27  0  0  0  0            999 V2000
    4.5081    2.6141   -4.5445 C   0  0
    3.8794    1.3675   -3.8690 C   0  0
    3.7171    0.2166   -4.8833 C   0  0
    4.5643    0.8531   -2.5594 N   0  3
    4.6988    2.0099   -1.5808 C   0  0
    3.5183   -0.1558   -2.0068 C   0  0
    3.6849   -0.5180   -0.4947 C   0  0
    2.5702   -1.4862   -0.0145 C   0  0
    2.8627   -1.8292    1.4253 C   0  0
    3.0385   -3.2094    1.8567 N   0  0
    2.9702   -0.8740    2.2945 O   0  0
    1.2167   -0.7377   -0.0448 C   0  0
    1.2123    0.6535   -0.0464 C   0  0
    0.0168    1.3620   -0.0278 C   0  0
   -1.1919    0.6807    0.0169 C   0  0
   -1.1984   -0.7081    0.0475 C   0  0
   -0.0004   -1.4108    0.0213 C   0  0
    2.6513   -2.7732   -0.8593 C   0  0
    3.9025   -3.2348   -1.2545 C   0  0
    4.0268   -4.4153   -1.9771 C   0  0
    2.8973   -5.1593   -2.2905 C   0  0
    1.6449   -4.7148   -1.8860 C   0  0
    1.5250   -3.5265   -1.1775 C   0  0
    5.9972    0.1626   -2.8212 C   0  0
    7.0729    1.1265   -3.3802 C   0  0
    6.6322   -0.4578   -1.5562 C   0  0
  1  2  1  0
  2  3  1  0
  2  4  1  0
  4  5  1  0
  4  6  1  0
  6  7  1  0
  7  8  1  0
  8  9  1  0
  9 10  1  0
  9 11  2  0
  8 12  1  0
 12 13  4  0
 13 14  4  0
 14 15  4  0
 15 16  4  0
 16 17  4  0
 12 17  4  0
  8 18  1  0
 18 19  4  0
 19 20  4  0
 20 21  4  0
 21 22  4  0
 22 23  4  0
 18 23  4  0
  4 24  1  0
 24 25  1  0
 24 26  1  0
M  CHG  1   4   1
M  END
> <Name>
Molecule

> <MOLENAME>
ISOPROPAMIDE IODIDE

> <cas#>
71-81-8

> <Smiles>
CC([N+](C(C)C)(CCC(c1:c:c:c:c:c:1)(c2:c:c:c:c:c:2)C(=O)N)C)C

$$$$
Molecule
  SciTegic08252015313D

 14 14  0  0  1  0            999 V2000
    3.8718    0.2643    1.3160 C   0  0
    3.8540   -0.5744    0.0290 C   0  0  2  0  0  0
    2.5499   -1.4711    0.0018 C   0  0
    1.2091   -0.6971   -0.0002 C   0  0
    1.2088    0.6913    0.0000 C   0  0
    0.0047    1.3873    0.0001 C   0  0
   -1.1984    0.6921    0.0002 C   0  0
   -1.1985   -0.6980   -0.0004 C   0  0
    0.0041   -1.3930   -0.0006 C   0  0
    5.1604   -1.4591    0.0216 N   0  3
    5.1423   -2.3476    1.2443 C   0  0
    6.4646   -0.5727    0.0569 C   0  0
    7.7844   -1.3496    0.0670 C   0  0
    8.8270   -1.9672    0.0803 C   0  0
  2  1  1  0
  2  3  1  0
  3  4  1  0
  4  5  4  0
  5  6  4  0
  6  7  4  0
  7  8  4  0
  8  9  4  0
  4  9  4  0
  2 10  1  0
 10 11  1  0
 10 12  1  0
 12 13  1  0
 13 14  3  0
M  CHG  1  10   1
M  END
> <Name>
Molecule

> <MOLENAME>
SELEGILINE HYDROCHLORIDE

> <cas#>
14611-52-0

> <Smiles>
C[C@@H]([NH+](CC#C)C)Cc1:c:c:c:c:c:1

$$$$
Molecule
  SciTegic08252015313D

 25 28  0  0  1  0            999 V2000
    1.7880   -1.6175   -1.7853 C   0  0
    1.0472   -0.8508   -0.6771 C   0  0  1  0  0  0
    0.8263    0.6026   -1.0896 C   0  0
    0.0351    1.3200    0.0070 C   0  0  1  0  0  0
   -0.1695    2.7763   -0.3934 C   0  0  2  0  0  0
    1.1226    3.5993   -0.5317 C   0  0
    0.6478    5.0752   -0.2293 C   0  0
   -0.8859    4.9573    0.0382 C   0  0  2  0  0  0
   -1.6806    5.0562   -1.2568 O   0  0
   -1.3612    6.0344    0.9778 C   0  0
   -0.4853    7.2286    1.2504 C   0  0
   -2.5174    5.9383    1.5558 O   0  0
   -0.9638    3.5450    0.6374 C   0  0  2  0  0  0
   -0.2440    3.5344    2.0101 C   0  0
   -2.3751    2.9493    0.7494 C   0  0
   -2.2453    1.4489    1.1409 C   0  0
   -1.3577    0.6792    0.1073 C   0  0  2  0  0  0
   -1.2572   -0.8076    0.5275 C   0  0  1  0  0  0
   -0.7783   -0.9239    1.9916 C   0  0
   -2.6635   -1.4128    0.3782 C   0  0
   -2.6430   -2.9248    0.6022 C   0  0
   -1.6349   -3.5438   -0.3168 C   0  0
   -1.7462   -4.7918   -0.6492 O   0  0
   -0.4495   -2.7899   -0.7240 C   0  0
   -0.2611   -1.5245   -0.3498 C   0  0
  2  1  1  0
  2  3  1  0
  4  3  1  0
  4  5  1  0
  5  6  1  0
  6  7  1  0
  7  8  1  0
  8  9  1  0
  8 10  1  6
 10 11  1  0
 10 12  2  0
  8 13  1  0
  5 13  1  0
 13 14  1  0
 13 15  1  0
 15 16  1  0
 17 16  1  0
  4 17  1  0
 17 18  1  0
 18 19  1  0
 18 20  1  0
 20 21  1  0
 21 22  1  0
 22 23  2  0
 22 24  1  0
 24 25  2  0
  2 25  1  0
 18 25  1  0
M  END
> <Name>
Molecule

> <MOLENAME>
MEDROXYPROGESTERONE

> <cas#>
520-85-4

> <Smiles>
C[C@@H]1C([C@@]2(C)[C@H]([C@H]3C1)CC[C@@](C)([C@H]34)[C@](C(=O)C)(O)CC4)=CC(=O)CC2

$$$$
Molecule
  SciTegic08252015313D

 14 14  0  0  0  0            999 V2000
    2.4865   -1.4365    0.0000 N   0  0
    1.2073   -0.6936   -0.0001 C   0  0
    1.2111    0.6966    0.0001 C   0  0
    0.0097    1.3944    0.0001 C   0  0
   -1.1963    0.7022   -0.0001 C   0  0
   -1.1984   -0.6869   -0.0003 C   0  0
    0.0030   -1.3857   -0.0003 C   0  0
   -2.4705    1.4262   -0.0002 C   0  0
   -3.5829    0.7605   -0.0005 O   0  0
   -2.5060    2.8725    0.0001 N   0  0
   -3.8179    3.5665    0.0001 C   0  0
   -3.6286    5.0575    0.0005 C   0  0
   -2.3184    5.6171    0.0006 O   0  5
   -4.6645    5.8377    0.0009 O   0  0
  1  2  1  0
  2  3  4  0
  3  4  4  0
  4  5  4  0
  5  6  4  0
  6  7  4  0
  2  7  4  0
  5  8  1  0
  8  9  2  0
  8 10  1  0
 10 11  1  0
 11 12  1  0
 12 13  1  0
 12 14  2  0
M  CHG  1  13  -1
M  END
> <Name>
Molecule

> <MOLENAME>
SODIUM 4-AMINOHIPPURATE HYDRATE

> <cas#>
94-16-6

> <Smiles>
Nc1:c:c:c(C(NCC(=O)[O-])=O):c:c:1

$$$$
Molecule
  SciTegic08252015313D

 28 30  0  0  1  0            999 V2000
    5.1637   -2.5990    0.6570 C   0  0
    4.0563   -3.4244    0.0606 C   0  0
    4.1058   -4.7181    0.1336 O   0  0
    2.9097   -2.7734   -0.5811 O   0  0
    3.0673   -1.2828   -0.5205 C   0  0
    1.7128   -0.6755   -0.3331 C   0  0
    1.5547    0.5809    0.1556 C   0  0
    0.1940    1.0675    0.3824 N   0  0
   -1.0119    0.2834    0.4854 C   0  0  2  0  0  0
   -0.9364   -0.5445   -1.0233 S   0  0
    0.5087   -1.5501   -0.7248 C   0  0
   -1.7105    1.7729    0.7235 C   0  0  1  0  0  0
   -2.1447    1.9239    2.1448 N   0  0
   -1.2461    1.5150    3.2238 C   0  0
    0.0078    1.2816    2.9885 O   0  0
   -1.7789    1.2071    4.5849 C   0  0
   -0.8598   -0.2235    5.1570 S   0  0
   -1.4018   -0.7594    6.7296 C   0  0
   -2.5904   -0.2858    7.2681 C   0  0
   -3.0023   -0.7309    8.5193 C   0  0
   -2.2404   -1.6335    9.2184 N   0  0
   -1.0649   -2.1074    8.6918 C   0  0
   -0.6370   -1.6743    7.4434 C   0  0
   -0.3332    2.2838    0.4991 C   0  0
    0.2104    3.3300    1.0315 O   0  0
    2.7247    1.4773    0.4786 C   0  0
    2.4983    2.7826    0.9835 O   0  5
    3.9529    1.1055    0.2913 O   0  0
  1  2  1  0
  2  3  2  0
  2  4  1  0
  4  5  1  0
  5  6  1  0
  6  7  2  0
  7  8  1  0
  9  8  1  0
  9 10  1  0
 10 11  1  0
  6 11  1  0
  9 12  1  0
 12 13  1  0
 13 14  1  0
 14 15  2  0
 14 16  1  0
 16 17  1  0
 17 18  1  0
 18 19  4  0
 19 20  4  0
 20 21  4  0
 21 22  4  0
 22 23  4  0
 18 23  4  0
 12 24  1  0
  8 24  1  0
 24 25  2  0
  7 26  1  0
 26 27  1  0
 26 28  2  0
M  CHG  1  27  -1
M  END
> <Name>
Molecule

> <MOLENAME>
CEPHAPIRIN SODIUM

> <cas#>
24356-60-3

> <Smiles>
CC(OCC(CS[C@H]1N2C(=O)[C@@H]1NC(CSc3:c:c:n:c:c:3)=O)=C2C(=O)[O-])=O

$$$$
Molecule
  SciTegic08252015313D

 57 59  0  0  1  0            999 V2000
    0.0682    5.9347    2.6560 C   0  0
   -0.0694    6.4479    1.2092 C   0  0
    1.2937    6.4921    0.6139 C   0  0
    2.2207    5.8005    1.1796 O   0  0
    1.5680    7.3968   -0.5393 O   0  0
    3.0300    7.4575   -1.0157 C   0  0  1  0  0  0
    3.9676    7.7722    0.1703 C   0  0  2  0  0  0
    3.5399    9.1060    0.8087 C   0  0
    5.3886    7.8867   -0.2990 O   0  0
    5.9158    6.6819   -1.0823 C   0  0  2  0  0  0
    4.9126    6.3049   -2.2068 C   0  0
    3.4710    6.1569   -1.7220 C   0  0  2  0  0  0
    2.5801    5.9301   -2.9464 C   0  0
    3.3825    5.0106   -0.8664 O   0  0
    6.6558    5.5344   -0.2501 O   0  0
    6.1432    4.3749    0.6984 C   0  0  2  0  0  0
    5.7266    3.0191   -0.0157 C   0  0  1  0  0  0
    6.3294    1.8035    0.7555 C   0  0
    4.2485    2.8068   -0.0459 O   0  0
    3.5725    2.9923    1.3419 C   0  0  1  0  0  0
    2.8797    1.7372    1.8837 O   0  0
    1.5102    1.2982    1.2475 C   0  0  1  0  0  0
    0.7175    2.4575    0.4829 C   0  0  1  0  0  0
    1.3034    2.8303   -0.8800 C   0  0
    0.3708    3.8038   -1.5267 C   0  0
    0.3247    3.8939   -2.8188 O   0  0
   -0.7359    1.9922    0.1624 C   0  0
   -1.5846    1.7104    1.4339 C   0  0  1  0  0  0
   -1.7143    2.9807    2.2846 C   0  0
   -3.0029    1.2490    1.0116 C   0  0  1  0  0  0
   -3.6672    2.2743    0.1216 O   0  0
   -2.9453   -0.0697    0.2872 C   0  0
   -2.0792   -1.0015    0.6765 C   0  0
   -2.0835   -2.3251    0.0728 C   0  0
   -1.1152   -3.1779    0.3905 C   0  0
   -1.1477   -4.5872   -0.0979 C   0  0
    0.2403   -5.1608   -0.5359 C   0  0  1  0  0  0
    0.7258   -4.5219   -1.8612 C   0  0
    1.3012   -5.1200    0.6120 O   0  0
    2.0254   -3.8283    0.9986 C   0  0
    2.8519   -3.8742    1.9958 O   0  0
    1.8908   -2.5220    0.2465 C   0  0
    1.9644   -1.2906    1.1674 C   0  0  1  0  0  0
    3.3022   -1.2700    1.8645 O   0  0
    3.2163   -0.6130    3.1738 C   0  0
    2.0773   -0.1874    3.6241 O   0  0
    4.4403   -0.4740    4.0206 C   0  0
    4.0445    0.1309    5.3791 C   0  0
    1.6448    0.0378    0.3186 C   0  0  2  0  0  0
    2.6887    0.3820   -0.7686 O   0  0
    2.6816   -0.5029   -1.9926 C   0  0
    4.4949    3.6176    2.4713 C   0  0  2  0  0  0
    3.5667    3.9280    3.6111 O   0  0
    5.1203    4.8561    1.7869 C   0  0  1  0  0  0
    5.8322    5.8929    2.7051 N   0  3
    6.9380    5.2607    3.5392 C   0  0
    4.8658    6.6445    3.6125 C   0  0
  1  2  1  0
  2  3  1  0
  3  4  2  0
  3  5  1  0
  6  5  1  0
  6  7  1  0
  7  8  1  0
  7  9  1  0
  9 10  1  0
 10 11  1  0
 11 12  1  0
  6 12  1  0
 12 13  1  0
 12 14  1  0
 10 15  1  0
 16 15  1  0
 16 17  1  0
 17 18  1  0
 17 19  1  0
 19 20  1  0
 20 21  1  0
 22 21  1  0
 22 23  1  0
 23 24  1  0
 24 25  1  0
 25 26  2  0
 23 27  1  0
 27 28  1  0
 28 29  1  0
 28 30  1  0
 30 31  1  0
 30 32  1  0
 32 33  2  0
 33 34  1  0
 34 35  2  0
 35 36  1  0
 36 37  1  0
 37 38  1  0
 37 39  1  0
 39 40  1  0
 40 41  2  0
 40 42  1  0
 42 43  1  0
 43 44  1  0
 44 45  1  0
 45 46  2  0
 45 47  1  0
 47 48  1  0
 43 49  1  0
 22 49  1  0
 49 50  1  0
 50 51  1  0
 20 52  1  0
 52 53  1  0
 52 54  1  0
 16 54  1  0
 54 55  1  0
 55 56  1  0
 55 57  1  0
M  CHG  1  55   1
M  END
> <Name>
Molecule

> <MOLENAME>
MIDECAMYCIN

> <cas#>
35457-80-8

> <Smiles>
CCC(O[C@@H]1[C@@](O)(C)C[C@H](O[C@H]2[C@H]([NH+](C)C)[C@@H](O)[C@H](O[C@@H]3[C@@H](OC)[C@H](OC(CC)=O)CC(=O)O[C@H](C)C\C=C\C=C\[C@H](O)[C@H](C)C[C@@H]3CC=O)O[C@@H]2C)O[C@H]1C)=O

$$$$
Molecule
  SciTegic08252015313D

 13 13  0  0  0  0            999 V2000
    6.2193   -0.4943   -0.3971 C   0  0
    5.0092   -1.3646   -0.0943 N   0  3
    3.7344   -0.5712   -0.3347 C   0  0
    3.6949   -0.1418   -1.8241 C   0  0
    2.5162   -1.4707   -0.0022 C   0  0
    1.2116   -0.7006   -0.0116 C   0  0
    1.2017    0.6907    0.0041 C   0  0
   -0.0038    1.3811    0.0069 C   0  0
   -1.2043    0.6818    0.0035 C   0  0
   -1.1970   -0.7074   -0.0002 C   0  0
    0.0100   -1.3980   -0.0072 C   0  0
    0.0192   -2.8623   -0.0080 O   0  0
   -1.3886   -3.3842    0.0003 C   0  0
  1  2  1  0
  2  3  1  0
  3  4  1  0
  3  5  1  0
  5  6  1  0
  6  7  4  0
  7  8  4  0
  8  9  4  0
  9 10  4  0
 10 11  4  0
  6 11  4  0
 11 12  1  0
 12 13  1  0
M  CHG  1   2   1
M  END
> <Name>
Molecule

> <MOLENAME>
METHOXYPHENAMINE HYDROCHLORIDE

> <cas#>
5588-10-3

> <Smiles>
C[NH2+]C(Cc1:c(OC):c:c:c:c:1)C

$$$$
Molecule
  SciTegic08252015313D

 32 31  0  0  1  0            999 V2000
    3.6670    1.2293    1.3652 O   0  0
    3.8862    0.9580   -0.0891 C   0  0  2  0  0  0
    2.6645    0.1941   -0.6577 C   0  0  1  0  0  0
    2.5192   -1.1349    0.0242 O   0  0
    1.3911    0.9847   -0.4479 C   0  0
    1.3457    2.4441   -0.6333 O   0  5
    0.3112    0.3580   -0.0989 O   0  0
    5.1919    0.1905   -0.2453 C   0  0
    5.3792   -0.8648   -1.2626 O   0  5
    6.1803    0.4802    0.5420 O   0  0
   12.2237    1.2244    1.3540 O   0  0
   12.4349    0.9569   -0.1025 C   0  0  2  0  0  0
   11.2111    0.1885   -0.6649 C   0  0  1  0  0  0
   11.0747   -1.1417    0.0165 O   0  0
    9.9334    0.9728   -0.4481 C   0  0
    9.8814    2.4337   -0.6205 O   0  5
    8.8554    0.3384   -0.1066 O   0  0
   13.7459    0.1963   -0.2705 C   0  0
   13.9290   -0.8614   -1.2857 O   0  5
   14.7426    0.4966    0.5025 O   0  0
   20.3169   -0.8301    1.4926 C   0  0
   20.1295   -0.5567    0.0082 N   0  3
   20.6537    0.8633   -0.2810 C   0  0
   19.4407    1.8174   -0.0053 C   0  0
   18.3302    0.8759    0.5062 C   0  0
   18.6508   -0.4038   -0.2537 C   0  0  1  0  0  0
   18.3926   -0.2396   -1.7340 C   0  0
   17.3542    0.5751   -2.1794 C   0  0
   17.1193    0.7039   -3.5405 C   0  0
   17.9126    0.0101   -4.4480 C   0  0
   18.9235   -0.8012   -4.0014 N   0  0
   19.1670   -0.9304   -2.6556 C   0  0
  2  1  1  0
  2  3  1  0
  3  4  1  0
  3  5  1  0
  5  6  1  0
  5  7  2  0
  2  8  1  0
  8  9  1  0
  8 10  2  0
 12 11  1  0
 12 13  1  0
 13 14  1  0
 13 15  1  0
 15 16  1  0
 15 17  2  0
 12 18  1  0
 18 19  1  0
 18 20  2  0
 21 22  1  0
 22 23  1  0
 23 24  1  0
 24 25  1  0
 25 26  1  0
 22 26  1  0
 26 27  1  0
 27 28  4  0
 28 29  4  0
 29 30  4  0
 30 31  4  0
 31 32  4  0
 27 32  4  0
M  CHG  5   6  -1   9  -1  16  -1  19  -1  22   1
M  END
> <Name>
Molecule

> <MOLENAME>
NICOTINE DITARTRATE

> <cas#>
65-31-6

> <Smiles>
O[C@@H](C(=O)[O-])[C@H](C(=O)[O-])O.O[C@@H](C(=O)[O-])[C@H](C(=O)[O-])O.C[NH+]1[C@H](c2:c:n:c:c:c:2)CCC1

$$$$
Molecule
  SciTegic08252015313D

 19 21  0  0  0  0            999 V2000
    2.5599   -1.2028   -0.6516 C   0  0
    1.3018   -0.7121    0.1051 C   0  0
    1.2632    0.7505   -0.0444 N   0  0
    0.0058    1.4788   -0.0507 C   0  0
    0.0244    2.7736   -0.0747 O   0  0
   -1.3161    0.7582   -0.1115 C   0  0
   -1.1957   -0.6982    0.3814 C   0  0
   -0.0286   -1.3726   -0.3625 C   0  0
   -0.0205   -2.8595   -0.0653 C   0  0
   -1.1449   -3.4643    0.4958 C   0  0
   -1.1416   -4.8305    0.7749 C   0  0
    0.0118   -5.5424    0.4794 C   0  0
    0.2774   -6.8720    0.6537 N   0  0
    1.5679   -7.0729    0.2034 C   0  0
    2.0942   -5.8622   -0.2485 C   0  0
    1.0949   -4.9510   -0.0617 N   0  0
    1.1015   -3.6296   -0.3543 C   0  0
   -2.3731    1.4978    0.6182 C   0  0
   -3.2323    2.0829    1.2013 N   0  0
  1  2  1  0
  2  3  4  0
  3  4  4  0
  4  5  2  0
  4  6  4  0
  6  7  4  0
  7  8  4  0
  2  8  4  0
  8  9  1  0
  9 10  4  0
 10 11  4  0
 11 12  4  0
 12 13  4  0
 13 14  4  0
 14 15  4  0
 15 16  4  0
 12 16  4  0
 16 17  4  0
  9 17  4  0
  6 18  1  0
 18 19  3  0
M  STY  1   1 DAT
M  SLB  1   1   1
M  SAL   1  1   3
M  SDT   1 MRV_IMPLICIT_H                                        
M  SDD   1     0.0000    0.0000    DR    ALL  1       0
M  SED   1 IMPL_H1
M  END
> <Name>
Molecule

> <MOLENAME>
OLPRINONE

> <cas#>
106730-54-5

> <Smiles>
Cc1:c(c2:c:n(:c3:c:c:2):c:c:n:3):c:c(C#N):c(=O):[nH]:1

$$$$
Molecule
  SciTegic08252015313D

 26 28  0  0  0  0            999 V2000
    4.2098    0.2394   -1.5375 C   0  0
    3.9512   -0.6080    0.0211 S   0  0
    5.1021   -1.6373    0.2388 O   0  0
    3.9592    0.4316    1.1835 O   0  0
    2.4274   -1.4466   -0.0036 N   0  5
    1.1765   -0.7109    0.0003 C   0  0
    1.1862    0.6794    0.0074 C   0  0
   -0.0034    1.3959    0.0068 C   0  0
    0.0416    2.8719    0.0090 O   0  0
   -1.2868    3.5314    0.0061 C   0  0
   -2.4386    2.8610    0.0023 C   0  0
   -3.6872    3.5808    0.0002 N   0  0
   -3.6885    5.0228    0.0013 C   0  0
   -4.8126    5.6688    0.0004 O   0  0
   -2.4499    1.4213    0.0007 C   0  0
   -3.5740    0.7751   -0.0023 O   0  0
   -1.2074    0.7051    0.0023 C   0  0
   -1.2155   -0.6809   -0.0010 C   0  0
   -0.0297   -1.4059   -0.0026 C   0  0
    0.0177   -2.9133   -0.0041 O   0  0
   -1.2647   -3.7164   -0.0032 C   0  0
   -2.5351   -3.1471   -0.0013 C   0  0
   -3.6749   -3.9414    0.0001 C   0  0
   -3.5551   -5.3246    0.0001 C   0  0
   -2.2932   -5.9044   -0.0015 C   0  0
   -1.1573   -5.1031   -0.0033 C   0  0
  1  2  1  0
  2  3  2  0
  2  4  2  0
  2  5  1  0
  5  6  1  0
  6  7  4  0
  7  8  4  0
  8  9  4  0
  9 10  4  0
 10 11  4  0
 11 12  1  0
 12 13  1  0
 13 14  2  0
 11 15  4  0
 15 16  2  0
 15 17  4  0
  8 17  4  0
 17 18  4  0
 18 19  4  0
  6 19  4  0
 19 20  1  0
 20 21  1  0
 21 22  4  0
 22 23  4  0
 23 24  4  0
 24 25  4  0
 25 26  4  0
 21 26  4  0
M  CHG  1   5  -1
M  END
> <Name>
Molecule

> <MOLENAME>
IGURATIMOD

> <cas#>
123663-49-0

> <Smiles>
CS([N-]c1:c(Oc2:c:c:c:c:c:2):c:c(:c3:c:1):c(=O):c(NC=O):c:o:3)(=O)=O

$$$$
Molecule
  SciTegic08252015313D

 45 48  0  0  0  0            999 V2000
    4.6519   -6.0482    0.6140 C   0  0
    3.3316   -5.3370    0.7072 O   0  0
    3.5193   -3.9047    0.4692 C   0  0
    4.7910   -3.4119    0.2105 C   0  0
    4.9630   -2.0591   -0.0349 C   0  0
    3.8611   -1.2157   -0.0325 C   0  0
    2.5748   -1.6892    0.2218 C   0  0
    1.3727   -0.7244    0.1323 C   0  0
    1.4241    0.5707    0.5458 C   0  0
    2.6260    1.1398    1.2968 C   0  0
    0.2747    1.4779    0.2834 N   0  0
    0.2837    2.9381    0.6406 C   0  0
    1.2180    3.9685   -0.0792 C   0  0
    2.2624    3.6232   -0.9455 C   0  0
    2.5290    2.2638   -1.3338 F   0  0
    3.1049    4.6060   -1.4536 C   0  0
    2.9173    5.9405   -1.1281 C   0  0
    1.8303    6.2983   -0.3478 C   0  0
    0.9873    5.3246    0.1726 C   0  0
   -0.2640    5.7990    0.8908 C   0  0
   -0.2491    7.2872    0.9342 F   0  0
   -1.4659    5.3671    0.1084 F   0  0
   -0.3473    5.2757    2.2842 F   0  0
   -0.9668    0.9528   -0.1788 C   0  0
   -1.9730    1.7566   -0.3309 O   0  0
   -1.0930   -0.4490   -0.4052 N   0  0
   -2.4315   -1.1438   -0.5284 C   0  0
   -3.6191   -0.3561    0.1227 C   0  0
   -3.3866    0.0643    1.5880 N   0  3
   -3.2514   -1.1126    2.5428 C   0  0
   -3.1735   -0.5299    3.9723 C   0  0
   -3.0959   -1.6497    5.0243 C   0  0
   -3.0643   -1.0285    6.3966 C   0  0
   -3.0007   -1.7810    7.4509 O   0  0
   -3.1121    0.3900    6.5376 O   0  5
   -4.9048   -1.1391    0.0151 C   0  0
   -6.0035   -0.7796    0.7889 C   0  0
   -7.1875   -1.5013    0.6991 C   0  0
   -7.2749   -2.5845   -0.1668 C   0  0
   -6.1791   -2.9428   -0.9432 C   0  0
   -4.9948   -2.2203   -0.8534 C   0  0
    0.0983   -1.2337   -0.4602 C   0  0
    0.0320   -2.4170   -0.9823 O   0  0
    2.4173   -3.0548    0.4790 C   0  0
    1.1198   -3.6310    0.7677 F   0  0
  1  2  1  0
  2  3  1  0
  3  4  4  0
  4  5  4  0
  5  6  4  0
  6  7  4  0
  7  8  1  0
  8  9  4  0
  9 10  1  0
  9 11  4  0
 11 12  1  0
 12 13  1  0
 13 14  4  0
 14 15  1  0
 14 16  4  0
 16 17  4  0
 17 18  4  0
 18 19  4  0
 13 19  4  0
 19 20  1  0
 20 21  1  0
 20 22  1  0
 20 23  1  0
 11 24  4  0
 24 25  2  0
 24 26  4  0
 26 27  1  0
 27 28  1  0
 28 29  1  0
 29 30  1  0
 30 31  1  0
 31 32  1  0
 32 33  1  0
 33 34  2  0
 33 35  1  0
 28 36  1  0
 36 37  4  0
 37 38  4  0
 38 39  4  0
 39 40  4  0
 40 41  4  0
 36 41  4  0
 26 42  4  0
  8 42  4  0
 42 43  2  0
  7 44  4  0
  3 44  4  0
 44 45  1  0
M  CHG  2  29   1  35  -1
M  END
> <Name>
Molecule

> <MOLENAME>
ELAGOLIX SODIUM

> <cas#>
832720-36-2

> <Smiles>
COc1:c(F):c(c(:c(=O):n(CC(c2:c:c:c:c:c:2)[NH2+]CCCC([O-])=O):c(=O):n3Cc4:c(C(F)(F)F):c:c:c:c:4F):c:3C):c:c:c:1

$$$$
Molecule
  SciTegic08252015313D

 58 62  0  0  1  0            999 V2000
    3.7787   -1.3479   -1.0850 C   0  0
    3.1129   -2.0126    0.1379 C   0  0  2  0  0  0
    3.7482   -3.3995    0.2983 C   0  0
    5.5111   -3.1581    0.4719 S   0  0
    6.3587   -4.6810    0.3645 C   0  0
    5.6994   -5.7943    0.2819 O   0  0
    7.8182   -4.6835    0.3343 C   0  0
    8.5094   -3.4805    0.4159 C   0  0
    9.8986   -3.4725    0.3851 C   0  0
   10.5961   -4.6690    0.2709 C   0  0
    9.9046   -5.8721    0.1880 C   0  0
    8.5150   -5.8803    0.2201 C   0  0
    1.6074   -2.1365   -0.0497 C   0  0
    1.0793   -3.3127   -0.1840 O   0  0
    0.7356   -0.9601   -0.0039 N   0  0
    1.2380    0.4398    0.1554 C   0  0
   -0.0075    1.2482   -0.2738 C   0  0  2  0  0  0
   -1.1397    0.4034    0.3821 C   0  0
   -0.7590   -1.0529    0.0344 C   0  0  1  0  0  0
   -1.3446   -1.4953   -1.2632 C   0  0
   -0.9453   -2.7328   -1.8423 O   0  5
   -2.2883   -0.7969   -1.8135 O   0  0
   -0.1129    1.4738   -2.0960 S   0  0
    0.1092    0.0809   -3.1601 C   0  0
    1.1764   -0.7907   -2.9881 C   0  0
    1.3457   -1.8726   -3.8434 C   0  0
    0.4545   -2.0754   -4.8894 C   0  0
   -0.6019   -1.1932   -5.0789 C   0  0
   -0.7732   -0.1172   -4.2162 C   0  0
   18.7841   -1.3548   -1.0784 C   0  0
   18.1169   -2.0218    0.1426 C   0  0  2  0  0  0
   18.7495   -3.4099    0.2996 C   0  0
   20.5126   -3.1747    0.4736 S   0  0
   21.3519   -4.7016    0.3629 C   0  0
   20.6868   -5.8102    0.2668 O   0  0
   22.8105   -4.7130    0.3452 C   0  0
   23.5081   -3.5150    0.4425 C   0  0
   24.8974   -3.5160    0.4242 C   0  0
   25.5883   -4.7160    0.3066 C   0  0
   24.8903   -5.9141    0.2080 C   0  0
   23.5005   -5.9134    0.2277 C   0  0
   16.6113   -2.1453   -0.0455 C   0  0
   16.0835   -3.3214   -0.1812 O   0  0
   15.7391   -0.9697    0.0017 N   0  0
   16.2410    0.4302    0.1618 C   0  0
   14.9959    1.2380   -0.2690 C   0  0  2  0  0  0
   13.8629    0.3933    0.3862 C   0  0
   14.2439   -1.0634    0.0399 C   0  0  1  0  0  0
   13.6579   -1.5077   -1.2572 C   0  0
   14.0472   -2.7524   -1.8276 O   0  5
   12.7201   -0.8057   -1.8127 O   0  0
   14.8926    1.4628   -2.0913 S   0  0
   15.1169    0.0699   -3.1553 C   0  0
   16.1804   -0.8050   -2.9781 C   0  0
   16.3522   -1.8860   -3.8341 C   0  0
   15.4675   -2.0842   -4.8864 C   0  0
   14.4149   -1.1985   -5.0812 C   0  0
   14.2409   -0.1237   -4.2174 C   0  0
  2  1  1  0
  2  3  1  0
  3  4  1  0
  4  5  1  0
  5  6  2  0
  5  7  1  0
  7  8  4  0
  8  9  4  0
  9 10  4  0
 10 11  4  0
 11 12  4  0
  7 12  4  0
  2 13  1  0
 13 14  2  0
 13 15  1  0
 15 16  1  0
 16 17  1  0
 17 18  1  0
 18 19  1  0
 15 19  1  0
 19 20  1  0
 20 21  1  0
 20 22  2  0
 17 23  1  0
 23 24  1  0
 24 25  4  0
 25 26  4  0
 26 27  4  0
 27 28  4  0
 28 29  4  0
 24 29  4  0
 31 30  1  0
 31 32  1  0
 32 33  1  0
 33 34  1  0
 34 35  2  0
 34 36  1  0
 36 37  4  0
 37 38  4  0
 38 39  4  0
 39 40  4  0
 40 41  4  0
 36 41  4  0
 31 42  1  0
 42 43  2  0
 42 44  1  0
 44 45  1  0
 45 46  1  0
 46 47  1  0
 47 48  1  0
 44 48  1  0
 48 49  1  0
 49 50  1  0
 49 51  2  0
 46 52  1  0
 52 53  1  0
 53 54  4  0
 54 55  4  0
 55 56  4  0
 56 57  4  0
 57 58  4  0
 53 58  4  0
M  CHG  2  21  -1  50  -1
M  END
> <Name>
Molecule

> <MOLENAME>
ZOFENOPRIL (CALCIUM)

> <cas#>
81938-43-4

> <Smiles>
C[C@@H](C(N1[C@H](C(=O)[O-])C[C@H](Sc2:c:c:c:c:c:2)C1)=O)CSC(c3:c:c:c:c:c:3)=O.C[C@@H](C(N4[C@H](C(=O)[O-])C[C@H](Sc5:c:c:c:c:c:5)C4)=O)CSC(c6:c:c:c:c:c:6)=O

$$$$
Molecule
  SciTegic08252015313D

 36 38  0  0  1  0            999 V2000
    1.3093   -2.3804   -0.8798 C   0  0
    0.4966   -1.1162   -1.2568 C   0  0
   -0.0291   -1.2628   -2.6932 C   0  0
    1.3864    0.1191   -1.1092 O   0  0
    0.8633    0.8269    0.1238 C   0  0
    0.0993   -0.2752    0.8440 C   0  0  1  0  0  0
   -0.7753    0.2641    1.9770 C   0  0
    0.1849    0.8250    2.9599 O   0  0
   -0.4226    1.0872    4.2481 C   0  0
   -1.6783    0.8443    4.4630 O   0  0
    0.4734    1.5537    5.3394 C   0  0
   -0.0052    1.0734    6.7105 C   0  0
    1.2215    0.9327    7.5536 C   0  0
    2.3302    0.2782    7.0296 C   0  0
    3.4891    0.1516    7.7852 C   0  0
    3.5440    0.7027    9.0586 C   0  0
    4.7599    0.5906    9.8593 O   0  0
    5.8080   -0.2109    9.1395 C   0  0
    7.1055   -0.1527    9.9644 C   0  0  1  0  0  0
    6.8216   -0.6218   11.3559 O   0  0
    8.1880   -1.0540    9.3477 C   0  0
    9.3973   -1.0027   10.2646 N   0  3
   10.5179   -1.8860    9.7488 C   0  0
   11.6592   -1.8649   10.7833 C   0  0
   12.8192   -2.6356   10.2856 N   0  0
   13.9572   -2.8525   11.1606 C   0  0
   13.9085   -2.4269   12.3843 O   0  0
   15.1562   -3.5162   10.6874 N   0  0
   15.2782   -3.9732    9.2857 C   0  0
   16.5949   -3.4307    8.6994 C   0  0
   17.7437   -3.8261    9.5863 O   0  0
   17.5752   -3.1832   10.9354 C   0  0
   16.2963   -3.7162   11.6063 C   0  0
    2.4368    1.3639    9.5798 C   0  0
    1.2696    1.4702    8.8334 C   0  0
   -0.6387   -0.8974   -0.2736 O   0  0
  1  2  1  0
  2  3  1  0
  2  4  1  0
  4  5  1  0
  5  6  1  0
  6  7  1  0
  7  8  1  0
  8  9  1  0
  9 10  2  0
  9 11  1  0
 11 12  1  0
 12 13  1  0
 13 14  4  0
 14 15  4  0
 15 16  4  0
 16 17  1  0
 17 18  1  0
 18 19  1  0
 19 20  1  0
 19 21  1  0
 21 22  1  0
 22 23  1  0
 23 24  1  0
 24 25  1  0
 25 26  1  0
 26 27  2  0
 26 28  1  0
 28 29  1  0
 29 30  1  0
 30 31  1  0
 31 32  1  0
 32 33  1  0
 28 33  1  0
 16 34  4  0
 34 35  4  0
 13 35  4  0
  6 36  1  0
  2 36  1  0
M  CHG  1  22   1
M  END
> <Name>
Molecule

> <MOLENAME>
LANDIOLOL HYDROCHLORIDE

> <cas#>
144481-98-1

> <Smiles>
CC1(O[C@H](COC(CCc2:c:c:c(OC[C@H](C[NH2+]CCNC(N3CCOCC3)=O)O):c:c:2)=O)CO1)C

$$$$
Molecule
  SciTegic08252015313D

 46 50  0  0  1  0            999 V2000
    5.7197   -1.9986   -0.3570 C   0  0
    5.1474   -1.1729   -1.5394 C   0  0
    6.2283   -0.3074   -2.1115 O   0  0
    7.2220   -1.1015   -2.8405 C   0  0
    7.0720   -2.3864   -2.9578 O   0  0
    8.3743   -0.4001   -3.4442 O   0  0
    9.3315   -1.3129   -4.1754 C   0  0
    9.9329   -2.3644   -3.2195 C   0  0
   10.9491   -3.2292   -3.9862 C   0  0
   10.2487   -3.9233   -5.1705 C   0  0
    9.6707   -2.8609   -6.1256 C   0  0
    8.6421   -1.9968   -5.3734 C   0  0
    4.0375   -0.2844   -1.0543 O   0  0
    2.8569   -1.0747   -0.7002 C   0  0
    2.8973   -2.3612   -0.8550 O   0  0
    1.5697   -0.4630   -0.2602 C   0  0
    1.3478    0.8613   -0.1227 C   0  0
    2.4378    1.8371   -0.4666 C   0  0
    2.6273    3.1703    0.6909 S   0  0
    4.0298    4.0720    0.1466 C   0  0
    5.0639    3.5583   -0.5895 N   0  0
    5.9299    4.5826   -0.8128 N   0  0
    5.4486    5.7157   -0.2342 N   0  0
    4.2751    5.3951    0.3571 N   0  0
    3.3942    6.3308    1.0787 C   0  0
    4.0299    7.7298    1.0637 C   0  0
    3.1160    8.7061    1.7805 N   0  3
    3.7490   10.0867    1.7753 C   0  0
    1.7747    8.7604    1.0665 C   0  0
   -0.0440    1.3961    0.3552 C   0  0
   -1.1399    0.0513    0.9159 S   0  0
   -0.8799   -1.1236   -0.3393 C   0  0  2  0  0  0
   -0.8795   -2.7940   -0.1690 C   0  0  2  0  0  0
   -1.9503   -3.5124    0.5156 N   0  0
   -2.8932   -4.1306   -0.3820 C   0  0
   -3.0349   -3.6205   -1.5668 O   0  0
   -3.4696   -5.4827   -0.1087 C   0  0
   -2.8612   -6.4139   -1.1451 C   0  0
   -1.6906   -6.0993   -1.8332 C   0  0
   -1.3351   -7.3122   -2.9101 S   0  0
   -2.6714   -8.2101   -2.5078 C   0  0
   -3.0110   -9.5028   -3.1490 N   0  0
   -3.4216   -7.6139   -1.5224 N   0  0
    0.4228   -2.5777    0.3955 C   0  0
    1.3240   -3.4200    0.7945 O   0  0
    0.5032   -1.3366   -0.0463 N   0  0
  1  2  1  0
  2  3  1  0
  3  4  1  0
  4  5  2  0
  4  6  1  0
  6  7  1  0
  7  8  1  0
  8  9  1  0
  9 10  1  0
 10 11  1  0
 11 12  1  0
  7 12  1  0
  2 13  1  0
 13 14  1  0
 14 15  2  0
 14 16  1  0
 16 17  2  0
 17 18  1  0
 18 19  1  0
 19 20  1  0
 20 21  4  0
 21 22  4  0
 22 23  4  0
 23 24  4  0
 20 24  4  0
 24 25  1  0
 25 26  1  0
 26 27  1  0
 27 28  1  0
 27 29  1  0
 17 30  1  0
 30 31  1  0
 31 32  1  0
 32 33  1  0
 33 34  1  0
 34 35  1  0
 35 36  2  0
 35 37  1  0
 37 38  1  0
 38 39  4  0
 39 40  4  0
 40 41  4  0
 41 42  1  0
 41 43  4  0
 38 43  4  0
 33 44  1  0
 44 45  2  0
 44 46  1  0
 16 46  1  0
 32 46  1  0
M  CHG  1  27   1
M  END
> <Name>
Molecule

> <MOLENAME>
CEFOTIAM HEXETIL HYDROCHLORIDE

> <cas#>
95789-30-3

> <Smiles>
CC(OC(C(N([C@@H]1SC2)C(=O)[C@H]1NC(Cc3:n:c(N):s:c:3)=O)=C2CSc4:n(CC[NH+](C)C):n:n:n:4)=O)OC(OC5CCCCC5)=O

$$$$
Molecule
  SciTegic08252015313D

 27 29  0  0  0  0            999 V2000
    6.0727    1.9748   -0.8389 C   0  0
    6.1320    0.4377   -0.8113 C   0  0
    5.0190   -0.1336   -1.7038 C   0  0
    5.0241   -1.6306   -1.5984 O   0  0
    3.8222   -2.1922   -2.2953 C   0  0
    2.6021   -1.5033   -1.7238 C   0  0
    1.7221   -0.9433   -2.4951 O   0  0
    2.4598   -1.4676   -0.2508 O   0  0
    1.2226   -0.7434    0.2183 C   0  0
    1.2412    0.7300   -0.2374 C   0  0
   -0.0204    1.4394    0.2826 C   0  0
   -1.2609    0.7350   -0.2500 N   0  0
   -2.5010    1.4543    0.2507 C   0  0
   -1.2852   -0.7067    0.2383 C   0  0
   -0.0476   -1.4511   -0.2878 C   0  0
    3.9675   -2.0581   -3.8076 C   0  0
    2.8575   -1.9252   -4.6337 C   0  0
    3.0113   -1.8436   -6.0127 C   0  0
    4.2790   -1.9179   -6.5749 C   0  0
    5.3909   -2.0698   -5.7555 C   0  0
    5.2348   -2.1377   -4.3768 C   0  0
    3.7382   -3.6412   -1.9654 C   0  0
    2.5273   -4.3102   -2.0825 C   0  0
    2.4491   -5.6611   -1.7656 C   0  0
    3.5814   -6.3382   -1.3292 C   0  0
    4.7926   -5.6665   -1.2106 C   0  0
    4.8716   -4.3171   -1.5293 C   0  0
  1  2  1  0
  2  3  1  0
  3  4  1  0
  4  5  1  0
  5  6  1  0
  6  7  2  0
  6  8  1  0
  8  9  1  0
  9 10  1  0
 10 11  1  0
 11 12  1  0
 12 13  1  0
 12 14  1  0
 14 15  1  0
  9 15  1  0
  5 16  1  0
 16 17  4  0
 17 18  4  0
 18 19  4  0
 19 20  4  0
 20 21  4  0
 16 21  4  0
  5 22  1  0
 22 23  4  0
 23 24  4  0
 24 25  4  0
 25 26  4  0
 26 27  4  0
 22 27  4  0
M  END
> <Name>
Molecule

> <MOLENAME>
PROPIVERINE HYDROCHLORIDE

> <cas#>
54556-98-8

> <Smiles>
CCCOC(c1:c:c:c:c:c:1)(c2:c:c:c:c:c:2)C(OC3CCN(C)CC3)=O

$$$$
Molecule
  SciTegic08252015313D

 35 38  0  0  1  0            999 V2000
    4.5803   -8.8480   -0.7283 N   0  3
    4.0720   -7.4174   -0.5697 C   0  0
    2.9701   -7.1409   -1.5590 C   0  0
    2.4804   -8.1643   -2.3596 C   0  0
    1.4704   -7.9114   -3.2801 C   0  0
    0.9566   -6.6278   -3.4071 C   0  0
    1.4496   -5.6013   -2.6101 C   0  0
    2.4492   -5.8538   -1.6791 C   0  0
    2.9873   -4.7372   -0.8062 C   0  0
    1.8640   -3.9832   -0.1287 C   0  0
    0.6347   -4.2456   -0.4446 O   0  0
    2.1859   -3.0117    0.9239 N   0  0
    1.1205   -2.3680    1.7683 C   0  0  1  0  0  0
    0.8312   -0.7632    1.4410 C   0  0  1  0  0  0
    1.5372    0.1367    0.1548 S   0  0
    0.2650    1.3717   -0.0996 C   0  0
   -1.1220    0.7230   -0.3012 C   0  0
   -2.1697    1.5693   -0.9683 C   0  0
   -2.5690    2.8972    0.1708 S   0  0
   -3.9131    3.8564   -0.4105 C   0  0
   -4.9478    3.4083   -1.1853 N   0  0
   -5.7545    4.4801   -1.4069 N   0  0
   -5.2342    5.5753   -0.7893 N   0  0
   -4.1024    5.1842   -0.1611 N   0  0
   -3.1315    6.0602    0.5625 C   0  0
   -3.7049    7.3986    0.9976 C   0  0
   -5.1472    7.6114    1.1813 O   0  5
   -2.8903    8.3778    1.2411 O   0  0
   -1.3864   -0.5525    0.0814 C   0  0
   -0.3431   -1.3004    0.8006 N   0  0
   -0.2398   -2.5526    1.2085 C   0  0
   -1.1938   -3.2689    1.7112 O   0  0
   -2.7248   -1.2016   -0.2148 C   0  0
   -2.8484   -2.6584   -0.3865 O   0  5
   -3.7972   -0.4901   -0.3749 O   0  0
  1  2  1  0
  2  3  1  0
  3  4  4  0
  4  5  4  0
  5  6  4  0
  6  7  4  0
  7  8  4  0
  3  8  4  0
  8  9  1  0
  9 10  1  0
 10 11  2  0
 10 12  1  0
 13 12  1  0
 13 14  1  0
 14 15  1  0
 15 16  1  0
 16 17  1  0
 17 18  1  0
 18 19  1  0
 19 20  1  0
 20 21  4  0
 21 22  4  0
 22 23  4  0
 23 24  4  0
 20 24  4  0
 24 25  1  0
 25 26  1  0
 26 27  1  0
 26 28  2  0
 17 29  2  0
 29 30  1  0
 14 30  1  0
 30 31  1  0
 13 31  1  0
 31 32  2  0
 29 33  1  0
 33 34  1  0
 33 35  2  0
M  CHG  3   1   1  27  -1  34  -1
M  END
> <Name>
Molecule

> <MOLENAME>
CEFORANIDE

> <cas#>
60925-61-3

> <Smiles>
[NH3+]Cc1:c(CC(N[C@@H]2C(=O)N([C@@H]23)C(C(=O)[O-])=C(CSc4:n(CC(=O)[O-]):n:n:n:4)CS3)=O):c:c:c:c:1

$$$$
Molecule
  SciTegic08252015313D

 74 77  0  0  1  0            999 V2000
   -1.1224    0.0722    2.8218 N   0  0
   -0.2621   -0.1103    1.6941 C   0  0
    0.1454   -1.3010    1.3914 O   0  0
    0.1339    1.0405    0.8337 C   0  0
    0.6778    2.2045    1.6761 C   0  0
    1.5162    3.1973    0.8063 C   0  0  2  0  0  0
    0.7428    3.9031   -0.2847 N   0  0
   -0.5897    3.5042   -0.7272 C   0  0
   -0.6862    2.5643   -1.6093 O   0  0
   -1.6454    4.5255   -0.6020 C   0  0  2  0  0  0
   -1.9018    4.7999    0.8923 C   0  0
   -2.4871    6.1800    1.0660 C   0  0
   -3.0805    6.8414   -0.0032 C   0  0
   -3.5517    8.1392    0.1522 C   0  0
   -3.4035    8.7903    1.3707 C   0  0
   -2.7994    8.1361    2.4375 C   0  0
   -2.3495    6.8296    2.2872 C   0  0
   -2.9128    4.2775   -1.4143 N   0  0
   -3.9146    3.1352   -1.3272 C   0  0
   -4.9427    3.2518   -2.1072 O   0  0
   -3.9078    1.8558   -0.4439 C   0  0  2  0  0  0
   -4.3796    2.1170    1.0277 C   0  0
   -5.8936    1.8221    1.1660 C   0  0
   -6.4643    0.7529    0.4665 C   0  0
   -7.8071    0.4540    0.5836 C   0  0
   -8.6119    1.2217    1.4252 C   0  0
  -10.0344    0.9018    1.5400 O   0  0
   -8.0563    2.2701    2.1364 C   0  0
   -6.6957    2.5716    2.0105 C   0  0
   -2.7316    0.9434   -0.5545 N   0  0
   -2.8638   -0.4275   -0.0194 C   0  0
   -3.7963   -0.7034    0.8387 O   0  0
   -2.0201   -1.5673   -0.5786 C   0  0
   -2.4076   -2.8878    0.1498 C   0  0
   -1.7058   -4.3567   -0.6540 S   0  0
    0.2487   -4.7554   -0.1412 S   0  0
    1.3061   -3.4012   -0.6055 C   0  0
    2.7995   -3.6677   -0.2481 C   0  0  2  0  0  0
    3.4900   -2.3977   -0.5338 N   0  0
    3.0853   -1.2361    0.2237 C   0  0
    2.5495   -1.4071    1.3913 O   0  0
    3.0644    0.1383   -0.3960 C   0  0  2  0  0  0
    4.0867    0.3388   -1.5095 C   0  0
    3.6050   -0.3416   -2.7873 C   0  0
    2.2456   -0.9070   -2.9182 N   0  0
    4.3783   -0.3400   -3.8261 O   0  0
    3.0999    1.1916    0.6199 N   0  0
    2.6499    2.4903    0.1407 C   0  0
    3.0044    2.9008   -1.0355 O   0  0
    3.3768   -4.8441   -1.0492 C   0  0
    3.6577   -5.9409   -0.4180 O   0  0
    3.6452   -4.7879   -2.5002 N   0  0
    3.3598   -3.6306   -3.3825 C   0  0
    4.0948   -4.0408   -4.6854 C   0  0
    3.8432   -5.5494   -4.6831 C   0  0
    4.2147   -5.9292   -3.2352 C   0  0  1  0  0  0
    5.7190   -5.9948   -3.0690 C   0  0
    6.2952   -7.1553   -3.1046 O   0  0
    6.5304   -4.8079   -2.8459 N   0  0
    7.9994   -4.9540   -2.6686 C   0  0  2  0  0  0
    8.6603   -3.5665   -2.6278 C   0  0
   10.1790   -3.7541   -2.4346 C   0  0
   10.8837   -2.3866   -2.4168 C   0  0
   12.3380   -2.5875   -2.1832 N   0  0
   13.2581   -1.4614   -2.1694 C   0  0
   12.7957   -0.1063   -2.4085 N   0  0
   14.5332   -1.6748   -1.9362 N   0  3
    8.5705   -5.7344   -3.8157 C   0  0
    9.2190   -6.8340   -3.5900 O   0  0
    8.3973   -5.2691   -5.1674 N   0  0
    8.9768   -6.0585   -6.2888 C   0  0
    8.8394   -5.3815   -7.6404 C   0  0
    8.2564   -4.0608   -7.7864 N   0  0
    9.2642   -6.0000   -8.6980 O   0  0
  1  2  1  0
  2  3  2  0
  2  4  1  0
  4  5  1  0
  6  5  1  0
  6  7  1  0
  7  8  1  0
  8  9  2  0
  8 10  1  0
 10 11  1  0
 11 12  1  0
 12 13  4  0
 13 14  4  0
 14 15  4  0
 15 16  4  0
 16 17  4  0
 12 17  4  0
 10 18  1  0
 18 19  1  0
 19 20  2  0
 19 21  1  0
 21 22  1  0
 22 23  1  0
 23 24  4  0
 24 25  4  0
 25 26  4  0
 26 27  1  0
 26 28  4  0
 28 29  4  0
 23 29  4  0
 21 30  1  0
 30 31  1  0
 31 32  2  0
 31 33  1  0
 33 34  1  0
 34 35  1  0
 35 36  1  0
 36 37  1  0
 37 38  1  0
 38 39  1  0
 39 40  1  0
 40 41  2  0
 40 42  1  0
 42 43  1  0
 43 44  1  0
 44 45  1  0
 44 46  2  0
 42 47  1  0
 47 48  1  0
  6 48  1  0
 48 49  2  0
 38 50  1  0
 50 51  2  0
 50 52  1  0
 52 53  1  0
 53 54  1  0
 54 55  1  0
 55 56  1  0
 52 56  1  0
 56 57  1  0
 57 58  2  0
 57 59  1  0
 60 59  1  0
 60 61  1  0
 61 62  1  0
 62 63  1  0
 63 64  1  0
 64 65  1  0
 65 66  1  0
 65 67  2  0
 60 68  1  0
 68 69  2  0
 68 70  1  0
 70 71  1  0
 71 72  1  0
 72 73  1  0
 72 74  2  0
M  CHG  1  67   1
M  END
> <Name>
Molecule

> <MOLENAME>
DESMOPRESSIN

> <cas#>
16679-58-6

> <Smiles>
NC(CC[C@H]1C(=O)N[C@@H](CC(=O)N)C(=O)N[C@H](C(N2[C@H](C(N[C@@H](C(NCC(=O)N)=O)CCCNC(=[NH2+])N)=O)CCC2)=O)CSSCCC(=O)N[C@@H](Cc3:c:c:c(O):c:c:3)C(=O)N[C@@H](Cc4:c:c:c:c:c:4)C(=O)N1)=O

$$$$
Molecule
  SciTegic08252015313D

 18 18  0  0  0  0            999 V2000
    2.4817   -1.5029    0.0002 C   0  0
    1.1961   -0.7314    0.0000 C   0  0
    1.2237    0.6388    0.0000 N   0  0
    0.0513    1.3484   -0.0003 C   0  0
   -1.1703    0.6869   -0.0005 C   0  0
   -2.4688    1.4691   -0.0009 C   0  0
   -2.2453    2.9431   -0.0012 N   0  0
   -3.3715    3.8318    0.0009 C   0  0
   -4.5777    3.3567    0.0025 O   0  0
   -3.1526    5.2524    0.0031 N   0  0
   -4.3656    6.1544    0.0120 C   0  0
   -4.0501    7.6606   -0.0110 C   0  0
   -5.5545    8.5710    0.0024 Cl  0  0
   -1.7761    5.7260    0.0006 N   0  0
   -1.4448    6.9613    0.0068 O   0  0
   -1.1868   -0.7062   -0.0003 C   0  0
   -2.4702   -1.4665   -0.0003 N   0  0
   -0.0030   -1.3984   -0.0001 N   0  0
  1  2  1  0
  2  3  4  0
  3  4  4  0
  4  5  4  0
  5  6  1  0
  6  7  1  0
  7  8  1  0
  8  9  2  0
  8 10  1  0
 10 11  1  0
 11 12  1  0
 12 13  1  0
 10 14  1  0
 14 15  2  0
  5 16  4  0
 16 17  1  0
 16 18  4  0
  2 18  4  0
M  END
> <Name>
Molecule

> <MOLENAME>
NIMUSTINE HYDROCHLORIDE

> <cas#>
55661-38-6

> <Smiles>
Cc1:n:c(N):c(CNC(N(N=O)CCCl)=O):c:n:1

$$$$
Molecule
  SciTegic08252015313D

 25 25  0  0  1  0            999 V2000
   -4.2595    1.4994   -9.0104 C   0  0
   -2.8792    1.3745   -8.3423 C   0  0
   -3.0353    0.7809   -6.9277 C   0  0
   -1.6453    0.6771   -6.2823 C   0  0
   -1.7434    0.1119   -4.8516 C   0  0
   -0.3209    0.0828   -4.2792 C   0  0  2  0  0  0
    0.5372   -0.7940   -5.1360 O   0  0
   -0.2957   -0.4315   -2.8705 C   0  0
    0.7319   -0.0557   -2.1152 C   0  0
    0.9283   -0.4544   -0.6706 C   0  0  1  0  0  0
    1.6280    0.7692   -0.0940 C   0  0  2  0  0  0
    2.0600    0.5669    1.3097 O   0  0
    0.4524    1.8188   -0.2203 C   0  0
   -0.7842    0.9278    0.0162 C   0  0
   -1.9982    1.3998    0.1149 O   0  0
   -0.4785   -0.5320    0.0486 C   0  0  2  0  0  0
   -0.5603   -1.0393    1.5509 C   0  0
   -0.0897   -0.0156    2.5429 C   0  0
   -0.1066   -0.2099    3.8595 C   0  0
   -0.6063   -1.4742    4.4852 C   0  0
   -0.5535   -1.2679    6.0120 C   0  0
   -1.0655   -2.5109    6.7617 C   0  0
   -1.0470   -2.3474    8.2877 C   0  0
   -0.5480   -1.1247    8.9745 O   0  5
   -1.4887   -3.3235    9.0179 O   0  0
  1  2  1  0
  2  3  1  0
  3  4  1  0
  4  5  1  0
  5  6  1  0
  6  7  1  0
  6  8  1  0
  8  9  2  0
 10  9  1  0
 10 11  1  0
 11 12  1  0
 11 13  1  0
 13 14  1  0
 14 15  2  0
 14 16  1  0
 10 16  1  0
 16 17  1  0
 17 18  1  0
 18 19  2  0
 19 20  1  0
 20 21  1  0
 21 22  1  0
 22 23  1  0
 23 24  1  0
 23 25  2  0
M  CHG  1  24  -1
M  END
> <Name>
Molecule

> <MOLENAME>
PROSTAGLANDIN E2 (PGE2)

> <cas#>
363-24-6

> <Smiles>
CCCCC[C@@H](\C=C\[C@@H]1[C@@H](C\C=C/CCCC(=O)[O-])C(=O)C[C@H]1O)O

$$$$
Molecule
  SciTegic08252015313D

 16 17  0  0  0  0            999 V2000
    4.9417   -1.2607   -0.0006 C   0  0
    3.6161   -0.4780   -0.0006 C   0  0
    2.4670   -1.4426   -0.0005 O   0  0
    1.2011   -0.7089   -0.0005 C   0  0
    1.2057    0.6873   -0.0005 C   0  0
    0.0141    1.4087   -0.0002 C   0  0
   -1.1766    0.6983    0.0000 C   0  0
   -2.4391    1.2423    0.0010 N   0  0
   -3.3871    0.2430    0.0018 C   0  0
   -2.7229   -1.2835    0.0010 S   0  0
   -1.1781   -0.6819    0.0000 C   0  0
   -0.0005   -1.4129   -0.0002 C   0  0
   -5.1092    0.5475    0.0046 S   0  0
   -5.8314   -0.2553    1.3593 N   0  0
   -5.3717    2.0815    0.0980 O   0  0
   -5.7287   -0.0119   -1.3123 O   0  0
  1  2  1  0
  2  3  1  0
  3  4  1  0
  4  5  4  0
  5  6  4  0
  6  7  4  0
  7  8  4  0
  8  9  4  0
  9 10  4  0
 10 11  4  0
  7 11  4  0
 11 12  4  0
  4 12  4  0
  9 13  1  0
 13 14  1  0
 13 15  2  0
 13 16  2  0
M  END
> <Name>
Molecule

> <MOLENAME>
ETHOXZOLAMIDE

> <cas#>
452-35-7

> <Smiles>
CCOc1:c:c(:c2:c:c:1):s:c(S(=O)(=O)N):n:2

$$$$
Molecule
  SciTegic08252015313D

 17 18  0  0  0  0            999 V2000
    3.1499   -2.1255   -0.5718 C   0  0
    1.6366   -2.2731   -0.2849 C   0  0
    1.0032   -3.1482   -1.3849 C   0  0
    0.7939   -0.9690   -0.0587 C   0  0
    1.2006    0.3011    0.1995 C   0  0
    2.6073    0.8389    0.3420 C   0  0
    0.0156    1.1866    0.3480 N   0  0
    0.0886    2.6815    0.6458 C   0  0
   -1.1690    0.3461    0.1698 N   0  0
   -2.5886    0.7434    0.2375 C   0  0
   -2.9632    2.0582    0.4804 C   0  0
   -4.3063    2.4131    0.5434 C   0  0
   -5.2867    1.4469    0.3640 C   0  0
   -4.9201    0.1284    0.1210 C   0  0
   -3.5775   -0.2208    0.0576 C   0  0
   -0.6917   -0.9770   -0.0800 C   0  0
   -1.4411   -2.0235   -0.2438 O   0  0
  1  2  1  0
  2  3  1  0
  2  4  1  0
  4  5  4  0
  5  6  1  0
  5  7  4  0
  7  8  1  0
  7  9  4  0
  9 10  1  0
 10 11  4  0
 11 12  4  0
 12 13  4  0
 13 14  4  0
 14 15  4  0
 10 15  4  0
  9 16  4  0
  4 16  4  0
 16 17  2  0
M  END
> <Name>
Molecule

> <MOLENAME>
PROPYPHENAZONE (4-ISOPROPYLANTIPYRINE)

> <cas#>
479-92-5

> <Smiles>
CC(c(:c(=O):n(c1:c:c:c:c:c:1):n2C):c:2C)C

$$$$
Molecule
  SciTegic08252015313D

 28 29  0  0  0  0            999 V2000
    3.5807   -0.4897    0.0000 C   0  0
    2.4252   -1.4486   -0.0002 O   0  0
    1.1618   -0.7086   -0.0002 C   0  0
    1.1768    0.6791    0.0000 C   0  0
   -0.0172    1.3837    0.0001 C   0  0
   -1.2194    0.6933   -0.0001 C   0  0
   -1.2456   -0.6974   -0.0004 C   0  0
   -2.5655   -1.3430   -0.0006 O   0  0
   -3.6504   -0.3040   -0.0005 C   0  0
   -0.0395   -1.4120   -0.0004 C   0  0
    0.0847   -2.9149   -0.0006 O   0  0
   -1.1886   -3.7082   -0.0008 C   0  0
   -0.0169    2.8448    0.0003 C   0  0
   -1.1412    3.4900    0.0004 O   0  0
    1.2271    3.5714    0.0004 N   0  0
    1.2048    5.0631    0.0003 C   0  0
    2.5952    5.6598    0.0003 C   0  0
    3.7234    4.8476    0.0014 C   0  0
    4.9925    5.4112    0.0016 C   0  0
    5.1368    6.7928    0.0002 C   0  0
    6.4697    7.3883    0.0011 O   0  0
    7.5060    6.3047    0.0049 C   0  0
    8.9061    6.9411    0.0182 C   0  0
    9.9655    5.8513    0.0297 N   0  3
   11.3437    6.4904    0.0548 C   0  0
    9.8285    4.9914   -1.2171 C   0  0
    4.0117    7.6083   -0.0013 C   0  0
    2.7427    7.0419   -0.0011 C   0  0
  1  2  1  0
  2  3  1  0
  3  4  4  0
  4  5  4  0
  5  6  4  0
  6  7  4  0
  7  8  1  0
  8  9  1  0
  7 10  4  0
  3 10  4  0
 10 11  1  0
 11 12  1  0
  5 13  1  0
 13 14  2  0
 13 15  1  0
 15 16  1  0
 16 17  1  0
 17 18  4  0
 18 19  4  0
 19 20  4  0
 20 21  1  0
 21 22  1  0
 22 23  1  0
 23 24  1  0
 24 25  1  0
 24 26  1  0
 20 27  4  0
 27 28  4  0
 17 28  4  0
M  CHG  1  24   1
M  END
> <Name>
Molecule

> <MOLENAME>
TRIMETHOBENZAMIDE HYDROCHLORIDE

> <cas#>
554-92-7

> <Smiles>
COc1:c(OC):c(OC):c:c(C(NCc2:c:c:c(OCC[NH+](C)C):c:c:2)=O):c:1

$$$$
Molecule
  SciTegic08252015313D

 24 23  0  0  0  0            999 V2000
    1.7669    2.1569   -0.0002 C   0  0
    1.7609    0.6535   -0.0002 C   0  0
    0.6331    0.0131   -0.0001 O   0  0
    3.0585   -0.1127   -0.0003 C   0  0
    4.2522    0.8642    0.0000 C   0  0
    5.5399    0.0865    0.0000 C   0  0
    6.7114    0.7256    0.0000 C   0  0
    6.7467    2.2293    0.0001 C   0  0
    7.9966   -0.0644   -0.0001 C   0  0
    9.2067    0.8950   -0.0001 C   0  0
   10.4882    0.1035   -0.0001 C   0  0
   11.6655    0.7342    0.0001 C   0  0
   11.7107    2.2373    0.0002 C   0  0
   12.9466   -0.0629    0.0001 C   0  0
   14.1605    0.8932    0.0002 C   0  0
   15.4395    0.0993    0.0001 C   0  0
   16.6183    0.7267    0.0002 C   0  0
   16.6696    2.2298    0.0005 C   0  0
   17.8944   -0.0748    0.0001 C   0  0
   19.1119    0.8739    0.0001 C   0  0
   20.3810    0.0680    0.0002 C   0  0
   21.5656    0.6789    0.0001 C   0  0
   22.8274   -0.1350    0.0002 C   0  0
   21.6430    2.1799   -0.0001 C   0  0
  1  2  1  0
  2  3  2  0
  2  4  1  0
  4  5  1  0
  5  6  1  0
  6  7  2  0
  7  8  1  0
  7  9  1  0
  9 10  1  0
 10 11  1  0
 11 12  2  0
 12 13  1  0
 12 14  1  0
 14 15  1  0
 15 16  1  0
 16 17  2  0
 17 18  1  0
 17 19  1  0
 19 20  1  0
 20 21  1  0
 21 22  2  0
 22 23  1  0
 22 24  1  0
M  END
> <Name>
Molecule

> <MOLENAME>
TEPRENONE

> <cas#>
6809-52-5

> <Smiles>
CC(CC\C=C(\CC\C=C(\CC\C=C(\CC\C=C(/C)\C)/C)/C)/C)=O

$$$$
Molecule
  SciTegic08252015313D

 28 29  0  0  0  0            999 V2000
   -0.1391   -0.2788    0.0509 O   0  5
    1.3221    0.7483   -0.0290 P   0  0
    1.3299    1.8906    1.3475 O   0  5
    1.3306    1.6615   -1.5669 O   0  0
    2.6170   -0.1760    0.0448 O   0  0
   13.8581    0.3981   -1.2359 C   0  0
   13.8065    1.2980    0.0113 C   0  0
   12.4935    2.1085    0.0027 C   0  0
   11.3263    1.1539    0.0011 O   0  0
   10.0619    1.8970   -0.0002 C   0  0
   10.0784    3.2858   -0.0001 C   0  0
    8.8869    4.0007   -0.0004 C   0  0
    7.6773    3.3211   -0.0003 C   0  0
    7.6651    1.9318   -0.0004 C   0  0
    8.8505    1.2064   -0.0005 C   0  0
    8.8913   -0.3381   -0.0005 C   0  0
    7.5630   -1.1369    0.0000 C   0  0
    6.3071   -0.5389   -0.0002 C   0  0
    5.1526   -1.3112    0.0001 C   0  0
    5.2392   -2.6963    0.0007 C   0  0
    6.4879   -3.3034    0.0009 C   0  0
    7.6403   -2.5260    0.0006 C   0  0
   15.0148    2.2297    0.0193 N   0  3
   14.9834    3.1061    1.2626 C   0  0
   16.2290    4.0130    1.2840 C   0  0
   16.2355    4.9011    0.0272 C   0  0
   16.2550    4.0095   -1.2269 C   0  0
   15.0090    3.1030   -1.2283 C   0  0
  1  2  1  0
  2  3  1  0
  2  4  1  0
  2  5  2  0
  6  7  1  0
  7  8  1  0
  8  9  1  0
  9 10  1  0
 10 11  4  0
 11 12  4  0
 12 13  4  0
 13 14  4  0
 14 15  4  0
 10 15  4  0
 15 16  1  0
 16 17  1  0
 17 18  4  0
 18 19  4  0
 19 20  4  0
 20 21  4  0
 21 22  4  0
 17 22  4  0
  7 23  1  0
 23 24  1  0
 24 25  1  0
 25 26  1  0
 26 27  1  0
 27 28  1  0
 23 28  1  0
M  CHG  3   1  -1   3  -1  23   1
M  END
> <Name>
Molecule

> <MOLENAME>
BENPROPERINE PHOSPHATE

> <cas#>
19428-14-9

> <Smiles>
[O-]P(=O)(O)[O-].CC([NH+]1CCCCC1)COc2:c(Cc3:c:c:c:c:c:3):c:c:c:c:2

$$$$
Molecule
  SciTegic08252015313D

 30 33  0  0  1  0            999 V2000
   -2.1172   -4.1221   -3.7357 C   0  0
   -1.2429   -5.1613   -3.0929 C   0  0
   -1.0500   -6.4094   -3.5851 O   0  0
   -0.1818   -7.0512   -2.7880 N   0  0
    0.1724   -6.2141   -1.7579 C   0  0
   -0.4748   -4.9961   -1.9502 C   0  0
   -0.3523   -3.7289   -1.1522 C   0  0
   -1.2096   -2.7704   -1.3184 O   0  0
    0.7511   -3.5492   -0.2220 N   0  0
    0.7258   -2.5113    0.8574 C   0  0  1  0  0  0
    1.0292   -0.9450    0.4208 C   0  0  1  0  0  0
    0.5723   -0.2553   -1.1637 S   0  0
   -0.3822    1.0629   -0.4940 C   0  0
    0.5568    1.9998    0.2939 C   0  0
   -1.1937    1.8571   -1.5306 C   0  0
   -1.2678    0.2606    0.4694 C   0  0  1  0  0  0
   -0.3149   -0.7337    1.0770 N   0  0
   -0.5957   -2.0007    1.3109 C   0  0
   -1.7475   -2.5555    1.1060 O   0  0
   -1.9471    1.1358    1.4864 C   0  0
   -3.2454    1.6582    1.2219 O   0  5
   -1.3791    1.3654    2.6299 O   0  0
    1.0777   -6.6359   -0.6536 C   0  0
    2.1925   -7.4043   -0.9761 C   0  0
    2.4508   -7.7612   -2.3582 F   0  0
    3.0810   -7.8071    0.0127 C   0  0
    2.8533   -7.4555    1.3360 C   0  0
    1.7152   -6.7339    1.6701 C   0  0
    0.8279   -6.3219    0.6826 C   0  0
   -0.6240   -5.5270    1.1633 Cl  0  0
  1  2  1  0
  2  3  4  0
  3  4  4  0
  4  5  4  0
  5  6  4  0
  2  6  4  0
  6  7  1  0
  7  8  2  0
  7  9  1  0
 10  9  1  0
 10 11  1  0
 11 12  1  0
 12 13  1  0
 13 14  1  0
 13 15  1  0
 13 16  1  0
 16 17  1  0
 11 17  1  0
 17 18  1  0
 10 18  1  0
 18 19  2  0
 16 20  1  0
 20 21  1  0
 20 22  2  0
  5 23  1  0
 23 24  4  0
 24 25  1  0
 24 26  4  0
 26 27  4  0
 27 28  4  0
 28 29  4  0
 23 29  4  0
 29 30  1  0
M  CHG  1  21  -1
M  END
> <Name>
Molecule

> <MOLENAME>
FLUCLOXACILLIN SODIUM

> <cas#>
1847-24-1

> <Smiles>
Cc1:c(C(N[C@@H]2C(=O)N([C@@H]23)[C@@H](C(=O)[O-])C(C)(C)S3)=O):c(c4:c(Cl):c:c:c:c:4F):n:o:1

$$$$
Molecule
  SciTegic08252015313D

 19 20  0  0  0  0            999 V2000
    3.6811   -0.4706    0.0011 C   0  0
    2.4926   -1.4506    0.0261 C   0  0
    1.1993   -0.6848    0.0191 C   0  0
    1.2097    0.7054    0.0015 C   0  0
    0.0124    1.4097   -0.0118 C   0  0
   -1.1992    0.7257   -0.0078 C   0  0
   -1.2071   -0.6632    0.0181 C   0  0
   -0.0097   -1.3687    0.0297 C   0  0
   -2.4788    1.4532   -0.0344 C   0  0
   -3.5885    0.7861    0.0311 O   0  0
   -2.5264    2.9572   -0.1476 C   0  0
   -2.1074    3.3455   -1.5915 C   0  0
   -3.9954    3.4087    0.1835 C   0  0
   -4.2022    4.9335    0.3834 N   0  3
   -3.2434    5.4613    1.4398 C   0  0
   -3.5700    6.9366    1.7407 C   0  0
   -3.4392    7.7661    0.4510 C   0  0
   -4.4252    7.2305   -0.6013 C   0  0
   -4.1022    5.7561   -0.9020 C   0  0
  1  2  1  0
  2  3  1  0
  3  4  4  0
  4  5  4  0
  5  6  4  0
  6  7  4  0
  7  8  4  0
  3  8  4  0
  6  9  1  0
  9 10  2  0
  9 11  1  0
 11 12  1  0
 11 13  1  0
 13 14  1  0
 14 15  1  0
 15 16  1  0
 16 17  1  0
 17 18  1  0
 18 19  1  0
 14 19  1  0
M  CHG  1  14   1
M  END
> <Name>
Molecule

> <MOLENAME>
EPERISONE HYDROCHLORIDE

> <cas#>
56839-43-1

> <Smiles>
CCc1:c:c:c(C(C(C[NH+]2CCCCC2)C)=O):c:c:1

$$$$
Molecule
  SciTegic08252015313D

 50 53  0  0  1  0            999 V2000
    2.9560    3.7255    2.7184 C   0  0
    3.2495    3.5984    1.2506 O   0  0
    1.9636    3.3937    0.5255 C   0  0  1  0  0  0
    1.1162    4.6215    0.8618 C   0  0
   -0.2017    4.7472    0.7204 C   0  0
   -1.0488    3.8201    0.0143 O   0  0
   -2.2781    3.7880    0.8430 C   0  0  2  0  0  0
   -2.8829    5.1784    1.1152 C   0  0
   -1.6607    3.1181    2.0475 O   0  0
   -1.8022    1.7106    1.6517 C   0  0
   -2.6975    1.5017    0.6290 C   0  0
   -3.2164    2.7864    0.2907 C   0  0
   -4.4735    3.0453    0.1081 O   0  0
   -3.0206    0.2152    0.1758 C   0  0
   -3.9368   -0.0420   -0.8612 C   0  0
   -4.6341    0.9684   -1.6816 O   0  0
   -4.2324   -1.3468   -1.2169 C   0  0
   -3.6224   -2.4102   -0.5865 C   0  0
   -3.9014   -3.7586   -1.0805 N   0  0
   -2.8104   -4.6873   -1.0214 C   0  0
   -2.5744   -5.3298    0.0820 O   0  0
   -1.7865   -4.5513   -2.0754 C   0  0
   -2.2172   -4.2375   -3.4772 C   0  0
   -0.4836   -4.5714   -1.7896 C   0  0
   -0.0219   -4.7898   -0.4265 C   0  0
    0.9641   -4.0952    0.1531 C   0  0
    1.7643   -2.9407   -0.4642 C   0  0  2  0  0  0
    2.5597   -3.4658   -1.6876 C   0  0
    2.6808   -2.4885    0.7354 C   0  0  2  0  0  0
    1.7727   -2.1149    1.8433 O   0  0
    3.7961   -1.3245    0.6642 C   0  0  1  0  0  0
    4.9697   -1.7758   -0.2504 C   0  0
    3.4440    0.2630    0.3847 C   0  0  1  0  0  0
    4.6836    0.9841    0.8465 O   0  0
    3.2372    0.7029   -1.1423 C   0  0  1  0  0  0
    1.9304    0.1904   -1.7494 C   0  0
    3.3625    2.3047   -1.4263 C   0  0  2  0  0  0
    4.6355    2.8722   -0.7862 O   0  0
    5.9468    2.5228   -1.3945 C   0  0
    6.0713    1.7249   -2.6633 C   0  0
    7.0253    2.9698   -0.8288 O   0  0
    2.2171    3.3023   -0.9780 C   0  0  2  0  0  0
    2.7072    4.6876   -1.4404 C   0  0
   -2.6969   -2.1704    0.4216 C   0  0
   -2.1115   -3.2701    1.0431 O   0  0
   -2.3768   -0.8652    0.8149 C   0  0
   -1.4226   -0.6272    1.8298 C   0  0
   -0.6039   -1.6558    2.5216 O   0  5
   -1.1524    0.6627    2.2546 C   0  0
   -0.1252    0.9167    3.3158 C   0  0
  1  2  1  0
  3  2  1  0
  3  4  1  0
  4  5  2  0
  5  6  1  0
  6  7  1  0
  7  8  1  0
  7  9  1  0
  9 10  1  0
 10 11  4  0
 11 12  1  0
  7 12  1  0
 12 13  2  0
 11 14  4  0
 14 15  4  0
 15 16  1  0
 15 17  4  0
 17 18  4  0
 18 19  1  0
 19 20  1  0
 20 21  2  0
 20 22  1  0
 22 23  1  0
 22 24  2  0
 24 25  1  0
 25 26  2  0
 26 27  1  0
 27 28  1  0
 27 29  1  0
 29 30  1  0
 29 31  1  0
 31 32  1  0
 31 33  1  0
 33 34  1  0
 33 35  1  0
 35 36  1  0
 35 37  1  0
 37 38  1  0
 38 39  1  0
 39 40  1  0
 39 41  2  0
 37 42  1  0
  3 42  1  0
 42 43  1  0
 18 44  4  0
 44 45  1  0
 44 46  4  0
 14 46  4  0
 46 47  4  0
 47 48  1  0
 47 49  4  0
 10 49  4  0
 49 50  1  0
M  CHG  1  48  -1
M  END
> <Name>
Molecule

> <MOLENAME>
RIFAMYCIN SODIUM SALT

> <cas#>
14897-39-3

> <Smiles>
CO[C@H]([C@@H](C)[C@@H](OC(=O)C)[C@H](C)[C@H](O)[C@H](C)[C@@H](O)[C@@H](C)\C=C/C=C(/C)\C(=O)Nc(:c(:c1:c2:c(C(=O)[C@@]34C):c(:c(C):c:1[O-])O3)O):c:c:2O)\C=C/O4

$$$$
Molecule
  SciTegic08252015313D

 10  9  0  0  0  0            999 V2000
    0.2626   -0.1833   -0.0003 C   0  0
    1.3872    0.8089   -0.0003 O   0  0
    2.6643    0.0988   -0.0002 C   0  0
    2.6860   -1.1978   -0.0001 O   0  0
    3.9513    0.8696   -0.0002 C   0  0
    5.1352   -0.1133    0.0001 C   0  0
    6.4229    0.6559    0.0000 C   0  0
    6.4040    1.9524   -0.0003 O   0  0
    7.7326   -0.0744    0.0002 C   0  0
    8.8689    0.9329   -0.0004 N   0  0
  1  2  1  0
  2  3  1  0
  3  4  2  0
  3  5  1  0
  5  6  1  0
  6  7  1  0
  7  8  2  0
  7  9  1  0
  9 10  1  0
M  END
> <Name>
Molecule

> <MOLENAME>
METHYL AMINOLEVULINATE HYDROCHLORIDE

> <cas#>
79416-27-6

> <Smiles>
COC(CCC(CN)=O)=O

$$$$
Molecule
  SciTegic08252015313D

 40 44  0  0  0  0            999 V2000
    4.9101   -2.0729   -0.0008 C   0  0
    3.8107   -1.0556   -0.0009 O   0  0
    2.5137   -1.7303   -0.0008 C   0  0
    2.4506   -3.0251   -0.0006 O   0  0
    1.2924   -0.9365   -0.0008 C   0  0
    1.3825    0.4520   -0.0012 C   0  0
    0.2357    1.2382   -0.0012 C   0  0
   -1.0128    0.6378   -0.0004 C   0  0
   -1.0801   -0.7474   -0.0002 C   0  0
   -2.4252   -1.1859   -0.0001 N   0  0
   -3.2955   -0.0517    0.0000 C   0  0
   -4.5833   -0.1735    0.0002 O   0  0
   -2.4556    1.2226    0.0000 C   0  0
   -2.9611    2.5194    0.0002 C   0  0
   -4.5687    2.5985    0.0000 N   0  0
   -5.5872    3.7621    0.0006 C   0  0
   -5.2830    5.1143    0.0016 C   0  0
   -6.2748    6.0841    0.0017 C   0  0
   -7.6113    5.7146    0.0009 C   0  0
   -7.9364    4.3644    0.0002 C   0  0
   -6.9318    3.4025    0.0000 C   0  0
   -8.6706    6.7185    0.0008 N   0  0
  -10.0842    6.2729    0.0004 C   0  0
   -8.3757    8.1522    0.0009 C   0  0
   -7.1488    8.5749    0.0011 O   0  0
   -9.5325    9.1367    0.0007 C   0  0
   -9.0762   10.6010    0.0013 N   0  0
   -8.2681   10.9160    1.2540 C   0  0
   -7.8648   12.4011    1.2449 C   0  0
   -7.0392   12.6975    0.0026 N   0  3
   -6.6369   14.1624    0.0031 C   0  0
   -7.8645   12.4020   -1.2400 C   0  0
   -8.2671   10.9168   -1.2507 C   0  0
   -2.0468    3.8236    0.0004 C   0  0
   -0.6619    3.7702    0.0060 C   0  0
    0.1424    4.9033    0.0061 C   0  0
   -0.4356    6.1620    0.0010 C   0  0
   -1.8176    6.2535   -0.0044 C   0  0
   -2.5899    5.0983   -0.0048 C   0  0
    0.0467   -1.5555   -0.0004 C   0  0
  1  2  1  0
  2  3  1  0
  3  4  2  0
  3  5  1  0
  5  6  4  0
  6  7  4  0
  7  8  4  0
  8  9  4  0
  9 10  1  0
 10 11  1  0
 11 12  2  0
 11 13  1  0
  8 13  1  0
 13 14  2  0
 14 15  1  0
 15 16  1  0
 16 17  4  0
 17 18  4  0
 18 19  4  0
 19 20  4  0
 20 21  4  0
 16 21  4  0
 19 22  1  0
 22 23  1  0
 22 24  1  0
 24 25  2  0
 24 26  1  0
 26 27  1  0
 27 28  1  0
 28 29  1  0
 29 30  1  0
 30 31  1  0
 30 32  1  0
 32 33  1  0
 27 33  1  0
 14 34  1  0
 34 35  4  0
 35 36  4  0
 36 37  4  0
 37 38  4  0
 38 39  4  0
 34 39  4  0
  9 40  4  0
  5 40  4  0
M  CHG  1  30   1
M  END
> <Name>
Molecule

> <MOLENAME>
NINTEDANIB ETHANESULFONATE SALT

> <cas#>
656247-18-6

> <Smiles>
COC(c1:c:c2:c(\C(=C(/c3:c:c:c:c:c:3)\Nc4:c:c:c(N(C(CN5CC[NH+](C)CC5)=O)C):c:c:4)\C(=O)N2):c:c:1)=O

$$$$
Molecule
  SciTegic08252015313D

 25 29  0  0  0  0            999 V2000
    2.1335   -2.9618   -0.1692 C   0  0
    2.4662   -1.5015   -0.0457 O   0  0
    1.2349   -0.6974   -0.0481 C   0  0
    1.2280    0.7014    0.0569 C   0  0
    0.0074    1.3720    0.0480 C   0  0
   -0.0189    2.7568    0.1680 C   0  0
   -1.2141    3.4341    0.1551 N   0  3
   -2.3938    2.7466    0.0132 C   0  0
   -2.3897    1.3638   -0.0978 C   0  0
   -1.1857    0.6748   -0.0782 C   0  0
   -1.1787   -0.7063   -0.1801 C   0  0
    0.0307   -1.3845   -0.1617 C   0  0
   -3.6595    3.4565   -0.0058 C   0  0
   -4.8464    2.7429    0.1291 C   0  0
   -6.0392    3.4481    0.1049 C   0  0
   -6.0567    4.8105   -0.0593 C   0  0
   -4.8821    5.5316   -0.2201 C   0  0
   -3.6750    4.8377   -0.1879 C   0  0
   -2.3846    5.5631   -0.4405 C   0  0
   -1.2309    4.9114    0.3441 C   0  0
   -7.3840    5.3620   -0.0597 O   0  0
   -8.2748    4.1100    0.1393 C   0  0
   -7.3487    2.8744    0.2422 O   0  0
    2.4541    1.5718    0.1806 O   0  0
    3.7876    0.8819    0.1862 C   0  0
  1  2  1  0
  2  3  1  0
  3  4  2  0
  4  5  1  0
  5  6  2  0
  6  7  1  0
  7  8  2  0
  8  9  1  0
  9 10  2  0
  5 10  1  0
 10 11  1  0
 11 12  2  0
  3 12  1  0
  8 13  1  0
 13 14  2  0
 14 15  1  0
 15 16  2  0
 16 17  1  0
 17 18  2  0
 13 18  1  0
 18 19  1  0
 19 20  1  0
  7 20  1  0
 16 21  1  0
 21 22  1  0
 22 23  1  0
 15 23  1  0
  4 24  1  0
 24 25  1  0
M  CHG  1   7   1
M  END
> <Name>
Molecule

> <MOLENAME>
BERBERINE

> <cas#>
2086-83-1

> <Smiles>
COc1ccc(c2c1OC)cc3[n+](CCc(c34)cc5c(OCO5)c4)c2

$$$$
Molecule
  SciTegic08252015313D

 14 15  0  0  0  0            999 V2000
    0.3562   -2.7812   -5.0170 C   0  0
   -0.2943   -3.4475   -3.7913 C   0  0
    0.2953   -2.8358   -2.5123 C   0  0
   -0.3426   -3.4953   -1.2748 C   0  0
    0.2563   -2.8731    0.0000 C   0  0
    1.8204   -3.0052    0.0009 O   0  0
    2.2952   -1.5948    0.0287 C   0  0
    3.5429   -1.2435    0.0355 O   0  0
    1.2147   -0.6894    0.0273 C   0  0
    1.2585    0.6957    0.0297 C   0  0
    0.0409    1.3716    0.0091 C   0  0
   -1.1663    0.6697   -0.0206 C   0  0
   -1.1854   -0.7235   -0.0269 C   0  0
    0.0340   -1.3832    0.0017 C   0  0
  1  2  1  0
  2  3  1  0
  3  4  1  0
  4  5  1  0
  5  6  1  0
  6  7  1  0
  7  8  2  0
  7  9  1  0
  9 10  4  0
 10 11  4  0
 11 12  4  0
 12 13  4  0
 13 14  4  0
  5 14  1  0
  9 14  4  0
M  END
> <Name>
Molecule

> <MOLENAME>
BUTYLPHTHALIDE

> <cas#>
6066-49-5

> <Smiles>
CCCCC1c(:c2C(=O)O1):c:c:c:c:2

$$$$
Molecule
  SciTegic08252015313D

 30 33  0  0  1  0            999 V2000
    4.6000    4.9740    6.3125 C   0  0
    4.5306    3.8045    5.3143 C   0  0
    5.8728    3.1447    5.2300 O   0  0
    5.8220    2.0282    4.2867 C   0  0
    4.6414    1.7172    3.6227 C   0  0
    4.6023    0.6514    2.7290 C   0  0
    5.7444   -0.1037    2.4885 C   0  0
    5.7846   -1.3001    1.5335 C   0  0
    4.5451   -1.6863    0.7076 C   0  0
    3.3885   -0.9165    0.6171 C   0  0
    2.3156   -1.3437   -0.1656 C   0  0
    2.4066   -2.5453   -0.8536 C   0  0
    3.5561   -3.3173   -0.7701 C   0  0
    4.6212   -2.8846    0.0041 C   0  0
    6.0539   -3.8327    0.0939 Cl  0  0
    1.0649   -0.4836   -0.2821 C   0  0  2  0  0  0
    1.1578    0.5249   -1.4145 O   0  0
    0.5441    1.8102   -0.8361 C   0  0
   -0.0806    1.3534    0.5025 C   0  0  2  0  0  0
   -0.2333    2.5199    1.4986 C   0  0
    1.0883    3.2198    1.6896 O   0  0
    0.9119    0.3625    0.9524 O   0  0
   -1.4611    0.6398    0.3285 C   0  0  1  0  0  0
   -2.5290    1.6313   -0.0271 O   0  0
   -1.3667   -0.3794   -0.7895 C   0  0  2  0  0  0
   -2.6545   -1.1275   -0.9429 O   0  0
   -0.2246   -1.3339   -0.5076 C   0  0  1  0  0  0
   -0.1055   -2.2082   -1.7166 O   0  0
    6.9222    0.2153    3.1576 C   0  0
    6.9643    1.2741    4.0538 C   0  0
  1  2  1  0
  2  3  1  0
  3  4  1  0
  4  5  4  0
  5  6  4  0
  6  7  4  0
  7  8  1  0
  8  9  1  0
  9 10  4  0
 10 11  4  0
 11 12  4  0
 12 13  4  0
 13 14  4  0
  9 14  4  0
 14 15  1  0
 16 11  1  6
 16 17  1  0
 17 18  1  0
 18 19  1  0
 19 20  1  0
 20 21  1  0
 19 22  1  0
 16 22  1  0
 19 23  1  0
 23 24  1  0
 23 25  1  0
 25 26  1  0
 25 27  1  0
 16 27  1  0
 27 28  1  0
  7 29  4  0
 29 30  4  0
  4 30  4  0
M  END
> <Name>
Molecule

> <MOLENAME>
ERTUGLIFLOZIN

> <cas#>
1210344-57-2

> <Smiles>
CCOc1:c:c:c(Cc2:c(Cl):c:c:c([C@@]3([C@H](O)[C@@H](O)[C@@H]4O)O[C@@]4(CO)CO3):c:2):c:c:1

$$$$
Molecule
  SciTegic08252015313D

 37 39  0  0  1  0            999 V2000
    4.0447   -3.6041   -0.4979 C   0  0
    2.7362   -2.9089   -0.7278 O   0  0
    2.9372   -1.4312   -0.6067 C   0  0
    1.6062   -0.7613   -0.4560 C   0  0
    1.4895    0.4826    0.0763 C   0  0
    0.1504    1.0327    0.2431 N   0  0
   -1.0955    0.3024    0.2697 C   0  0  2  0  0  0
   -0.9962   -0.4415   -1.2777 S   0  0
    0.3773   -1.5440   -0.9592 C   0  0
   -1.7182    1.8107    0.5955 C   0  0  1  0  0  0
   -2.1878    1.8895    2.0155 N   0  0
   -1.3706    1.2685    3.0830 C   0  0
   -0.1404    0.9579    2.8176 O   0  0
   -1.9306    0.8715    4.4213 C   0  0
   -3.1209    1.2473    4.8483 N   0  0
   -3.9938    2.1004    4.0990 O   0  0
   -5.2609    2.3136    4.8690 C   0  0
   -1.1446   -0.0270    5.3006 C   0  0
    0.1126   -0.5304    4.9747 C   0  0
    0.6479   -1.5281    6.1896 S   0  0
   -0.7203   -1.3244    7.1058 C   0  0
   -0.9393   -1.9856    8.4111 N   0  0
   -1.6218   -0.4768    6.5118 N   0  0
   -0.3125    2.2622    0.4443 C   0  0
    0.2714    3.2205    1.0883 O   0  0
    2.6839    1.3035    0.5042 C   0  0
    2.5225    2.5574    0.7852 O   0  0
    4.0302    0.7074    0.6057 O   0  0
    5.1046    1.6643    1.0516 C   0  0
    4.8014    2.1578    2.4898 C   0  0
    6.3856    0.8710    1.0775 O   0  0
    7.5660    1.6939    1.3616 C   0  0
    7.4598    2.9778    1.5193 O   0  0
    8.8726    1.0310    1.4761 O   0  0
    9.9716    2.0161    1.7548 C   0  0
   11.2486    1.2445    2.1344 C   0  0
   10.2543    2.8540    0.4896 C   0  0
  1  2  1  0
  2  3  1  0
  3  4  1  0
  4  5  2  0
  5  6  1  0
  7  6  1  0
  7  8  1  0
  8  9  1  0
  4  9  1  0
  7 10  1  0
 10 11  1  0
 11 12  1  0
 12 13  2  0
 12 14  1  0
 14 15  2  0
 15 16  1  0
 16 17  1  0
 14 18  1  0
 18 19  4  0
 19 20  4  0
 20 21  4  0
 21 22  1  0
 21 23  4  0
 18 23  4  0
 10 24  1  0
  6 24  1  0
 24 25  2  0
  5 26  1  0
 26 27  2  0
 26 28  1  0
 28 29  1  0
 29 30  1  0
 29 31  1  0
 31 32  1  0
 32 33  2  0
 32 34  1  0
 34 35  1  0
 35 36  1  0
 35 37  1  0
M  END
> <Name>
Molecule

> <MOLENAME>
CEFPODOXIME PROXETIL

> <cas#>
87239-81-4

> <Smiles>
COCC(CS[C@H]1N2C(=O)[C@@H]1NC(\C(\c3:n:c(N):s:c:3)=N/OC)=O)=C2C(OC(OC(OC(C)C)=O)C)=O

$$$$
Molecule
  SciTegic08252015313D

 32 36  0  0  0  0            999 V2000
    1.9715   -2.9779    0.7557 O   0  0
    2.4060   -1.5520    0.5465 C   0  0
    3.4576   -1.5299   -0.5831 C   0  0
    3.5230   -0.5111   -1.5309 C   0  0
    4.5012   -0.5225   -2.5165 C   0  0
    5.4335   -1.5514   -2.5588 C   0  0
    5.3810   -2.5673   -1.6142 C   0  0
    4.3964   -2.5535   -0.6338 C   0  0
    3.0953   -1.0939    1.8139 C   0  0
    3.9606   -0.0040    1.7869 C   0  0
    4.6375    0.3799    2.9371 C   0  0
    4.4729   -0.3419    4.1132 C   0  0
    3.6235   -1.4408    4.1391 C   0  0
    2.9329   -1.8130    2.9916 C   0  0
    1.0826   -0.7200    0.2462 C   0  0
    1.3331    0.8041    0.1035 C   0  0
    0.0047    1.5291   -0.1790 C   0  0
   -1.1335    0.5220   -0.2369 N   0  3
   -2.4391    1.2564   -0.5276 C   0  0
   -2.3258    1.9971   -1.8779 C   0  0
   -3.6013    2.7373   -2.1720 O   0  0
   -3.4634    3.4513   -3.4869 C   0  0
   -4.7259    4.2038   -3.8036 C   0  0
   -5.7990    4.1707   -2.9209 C   0  0
   -6.9643    4.8678   -3.2182 C   0  0
   -7.0572    5.5978   -4.3975 C   0  0
   -5.9842    5.6309   -5.2801 C   0  0
   -4.8190    4.9340   -4.9827 C   0  0
   -0.8669   -0.4874   -1.3436 C   0  0
    0.4269   -1.2663   -1.0419 C   0  0
   -1.2387   -0.2018    1.0987 C   0  0
    0.0909   -0.9255    1.4095 C   0  0
  1  2  1  0
  2  3  1  0
  3  4  4  0
  4  5  4  0
  5  6  4  0
  6  7  4  0
  7  8  4  0
  3  8  4  0
  2  9  1  0
  9 10  4  0
 10 11  4  0
 11 12  4  0
 12 13  4  0
 13 14  4  0
  9 14  4  0
  2 15  1  0
 15 16  1  0
 16 17  1  0
 17 18  1  0
 18 19  1  0
 19 20  1  0
 20 21  1  0
 21 22  1  0
 22 23  1  0
 23 24  4  0
 24 25  4  0
 25 26  4  0
 26 27  4  0
 27 28  4  0
 23 28  4  0
 18 29  1  0
 29 30  1  0
 15 30  1  0
 18 31  1  0
 31 32  1  0
 15 32  1  0
M  CHG  1  18   1
M  END
> <Name>
Molecule

> <MOLENAME>
UMECLIDINIUM BROMIDE

> <cas#>
869113-09-7

> <Smiles>
OC(C1(CC[N+]2(CCOCc3:c:c:c:c:c:3)CC1)CC2)(c4:c:c:c:c:c:4)c5:c:c:c:c:c:5

$$$$
Molecule
  SciTegic08252015313D

 40 43  0  0  1  0            999 V2000
    1.3029    1.8453    1.3117 O   0  5
    1.3031    0.7273   -0.0343 S   0  0
    1.3026    1.6053   -1.5057 O   0  5
    0.0300   -0.1703    0.0358 O   0  0
    2.5764   -0.1700    0.0353 O   0  0
   16.3824   -2.6583    2.4254 C   0  0
   15.2493   -1.9707    1.7288 O   0  0
   14.8601   -2.7334    0.5781 N   0  0
   13.8727   -2.3836   -0.2255 C   0  0
   13.0445   -1.1486   -0.0006 C   0  0
   11.9771   -0.9727   -0.7158 O   0  0
   13.3781   -0.1827    1.0609 N   0  0
   12.3064    0.5628    1.7956 C   0  0  1  0  0  0
   12.0518    2.1433    1.3499 C   0  0  1  0  0  0
   12.7609    2.9256   -0.0069 S   0  0
   11.5188    4.1697   -0.3411 C   0  0
   10.0976    3.5504   -0.4706 C   0  0
    9.0358    4.3537   -1.2203 C   0  0
    8.5789    5.5842   -0.4588 N   0  3
    9.3535    6.1641    0.5182 C   0  0
    8.9345    7.3103    1.1940 C   0  0
    7.7121    7.8991    0.8903 C   0  0
    6.9397    7.2947   -0.0911 C   0  0
    5.6154    7.7654   -0.5587 C   0  0
    5.0968    6.4755   -1.2977 C   0  0
    6.3885    5.6834   -1.7469 C   0  0
    7.3668    6.1647   -0.7432 C   0  0
    9.8248    2.3024   -0.0059 C   0  0
   10.8656    1.5843    0.7484 N   0  0
   10.9641    0.3493    1.2133 C   0  0
   10.0044   -0.3619    1.7121 O   0  0
    8.4876    1.6422   -0.2624 C   0  0
    8.3755    0.1783   -0.3983 O   0  5
    7.4101    2.3440   -0.4299 O   0  0
   13.5502   -3.3116   -1.3241 C   0  0
   12.5517   -3.0939   -2.2710 C   0  0
   12.4851   -4.3890   -3.3098 S   0  0
   13.7054   -5.2115   -2.5427 C   0  0
   14.1932   -6.5468   -2.9559 N   0  0
   14.2079   -4.5107   -1.4761 N   0  0
  1  2  1  0
  2  3  1  0
  2  4  2  0
  2  5  2  0
  6  7  1  0
  7  8  1  0
  8  9  2  0
  9 10  1  0
 10 11  2  0
 10 12  1  0
 13 12  1  0
 13 14  1  0
 14 15  1  0
 15 16  1  0
 16 17  1  0
 17 18  1  0
 18 19  1  0
 19 20  4  0
 20 21  4  0
 21 22  4  0
 22 23  4  0
 23 24  1  0
 24 25  1  0
 25 26  1  0
 26 27  1  0
 19 27  4  0
 23 27  4  0
 17 28  2  0
 28 29  1  0
 14 29  1  0
 29 30  1  0
 13 30  1  0
 30 31  2  0
 28 32  1  0
 32 33  1  0
 32 34  2  0
  9 35  1  0
 35 36  4  0
 36 37  4  0
 37 38  4  0
 38 39  1  0
 38 40  4  0
 35 40  4  0
M  CHG  4   1  -1   3  -1  19   1  33  -1
M  END
> <Name>
Molecule

> <MOLENAME>
CEFPIROME SULFATE

> <cas#>
98753-19-6

> <Smiles>
[O-]S(=O)(=O)[O-].CO\N=C(\c1:n:c(N):s:c:1)/C(N[C@@H]2C(=O)N([C@@H]23)C(C(=O)[O-])=C(C[n+]4:c(:c5:c:c:c:4)CCC5)CS3)=O

$$$$
Molecule
  SciTegic08252015313D

 33 36  0  0  1  0            999 V2000
    3.1472   -6.1359    0.2070 C   0  0
    4.2471   -5.1631    0.4094 N   0  0
    5.4513   -5.4371    0.9590 N   0  0
    6.1582   -4.2746    0.9768 N   0  0
    5.4046   -3.2763    0.4425 N   0  0
    4.2097   -3.8388    0.0847 C   0  0
    2.8575   -3.0009   -0.6479 S   0  0
    3.1303   -1.2293   -0.5956 C   0  0
    1.7908   -0.5754   -0.4526 C   0  0
    1.6507    0.6750    0.0628 C   0  0
    0.2993    1.1803    0.2606 N   0  0
   -0.8889    0.3893    0.3099 C   0  0  2  0  0  0
   -0.8450   -0.3708   -1.2198 S   0  0
    0.5757   -1.4099   -0.9186 C   0  0
   -1.6102    1.8407    0.6612 C   0  0  1  0  0  0
   -2.2311    1.7179    2.0100 N   0  0
   -1.4260    1.0880    3.0485 C   0  0
   -0.1833    1.4303    3.1958 O   0  0
   -1.8898   -0.2307    3.5972 C   0  0  2  0  0  0
   -3.3669   -0.2251    3.8287 O   0  0
   -3.8023   -1.6009    4.0866 C   0  0
   -5.0550   -1.8639    4.2877 O   0  0
   -1.1117   -0.5987    4.8291 C   0  0
    0.1863   -1.0957    4.6847 C   0  0
    0.9164   -1.4631    5.8027 C   0  0
    0.3526   -1.3475    7.0705 C   0  0
   -0.9367   -0.8563    7.2142 C   0  0
   -1.6675   -0.4769    6.0894 C   0  0
   -0.2133    2.3628    0.6015 C   0  0
    0.3232    3.2565    1.3680 O   0  0
    2.8254    1.5340    0.4446 C   0  0
    2.6124    2.8626    0.8958 O   0  5
    4.0487    1.1238    0.3179 O   0  0
  1  2  1  0
  2  3  4  0
  3  4  4  0
  4  5  4  0
  5  6  4  0
  2  6  4  0
  6  7  1  0
  7  8  1  0
  8  9  1  0
  9 10  2  0
 10 11  1  0
 12 11  1  0
 12 13  1  0
 13 14  1  0
  9 14  1  0
 12 15  1  0
 15 16  1  0
 16 17  1  0
 17 18  2  0
 17 19  1  0
 19 20  1  0
 20 21  1  0
 21 22  2  0
 19 23  1  0
 23 24  4  0
 24 25  4  0
 25 26  4  0
 26 27  4  0
 27 28  4  0
 23 28  4  0
 15 29  1  0
 11 29  1  0
 29 30  2  0
 10 31  1  0
 31 32  1  0
 31 33  2  0
M  CHG  1  32  -1
M  END
> <Name>
Molecule

> <MOLENAME>
CEFAMANDOLE NAFATE

> <cas#>
42540-40-9

> <Smiles>
Cn1:c(SCC(CS[C@H]2N3C(=O)[C@@H]2NC([C@@H](c4:c:c:c:c:c:4)OC=O)=O)=C3C(=O)[O-]):n:n:n:1

$$$$
Molecule
  SciTegic08252015313D

 33 36  0  0  1  0            999 V2000
    2.2632   -1.9688    2.9985 C   0  0
    1.8339   -2.8825    1.8314 C   0  0  1  0  0  0
    1.5041   -4.2581    2.3672 O   0  0
    0.6774   -2.2737    0.8615 C   0  0  2  0  0  0
    0.9214   -0.7575    0.3905 C   0  0  1  0  0  0
    1.7092   -0.1269   -0.7009 C   0  0  1  0  0  0
    1.6335   -0.9732   -1.9794 C   0  0
    0.7162    1.0879   -0.8748 C   0  0
    1.1282    2.6601   -1.5344 S   0  0
    1.5282    3.8318   -0.1961 C   0  0  2  0  0  0
    2.8775    3.4359    0.4176 C   0  0
    2.4383    2.2210    1.1812 N   0  3
    1.3256    2.8076    2.0276 C   0  0  1  0  0  0
    0.5187    3.6536    0.9932 C   0  0
    0.5292    1.7231    2.7591 C   0  0
    1.1822    0.8805    3.4953 O   0  0
   -0.8828    1.4698    2.4021 N   0  0
   -1.4189    0.1095    2.4169 C   0  0
   -0.6335   -1.1329    3.3053 C   0  0
   -1.1008   -2.7627    3.0646 C   0  0
   -2.3174   -3.1540    1.9323 C   0  0
   -3.0938   -1.8958    1.0604 C   0  0
   -2.6762   -0.2450    1.2969 C   0  0
   -4.1324   -2.2473    0.0818 C   0  0
   -4.7887   -1.2325   -0.6729 O   0  5
   -4.4365   -3.4919   -0.1158 O   0  0
   -0.5408    0.7374   -0.5262 C   0  0
   -0.3984   -0.6185    0.0780 N   0  0
   -0.8812   -1.6081    1.1005 C   0  0
   -2.5717   -1.4170    2.9028 O   0  0
   -1.7355    1.6471   -0.7544 C   0  0
   -3.0912    1.1422   -0.9925 O   0  5
   -1.5457    2.9202   -0.8984 O   0  0
  1  2  1  0
  2  3  1  0
  4  2  1  0
  4  5  1  0
  5  6  1  0
  6  7  1  0
  6  8  1  0
  8  9  1  0
 10  9  1  0
 10 11  1  0
 11 12  1  0
 12 13  1  0
 13 14  1  0
 10 14  1  0
 13 15  1  0
 15 16  2  0
 15 17  1  0
 17 18  1  0
 18 19  4  0
 19 20  4  0
 20 21  4  0
 21 22  4  0
 22 23  4  0
 18 23  4  0
 22 24  1  0
 24 25  1  0
 24 26  2  0
  8 27  2  0
 27 28  1  0
  5 28  1  0
 28 29  1  0
  4 29  1  0
 29 30  2  0
 27 31  1  0
 31 32  1  0
 31 33  2  0
M  CHG  3  12   1  25  -1  32  -1
M  END
> <Name>
Molecule

> <MOLENAME>
ERTAPENEM SODIUM

> <cas#>
153773-82-1

> <Smiles>
C[C@H]([C@H]1C(=O)N([C@@H]12)C(C(=O)[O-])=C(S[C@H]3C[C@@H](C(Nc4:c:c(C(=O)[O-]):c:c:c:4)=O)[NH2+]C3)[C@@H]2C)O

$$$$
Molecule
  SciTegic08252015313D

 38 40  0  0  1  0            999 V2000
    5.2166   -5.8252    2.4572 C   0  0
    4.1502   -4.9436    1.7826 C   0  0
    3.6471   -5.6311    0.5520 C   0  0
    2.6720   -5.1920   -0.2583 C   0  0
    1.8834   -3.8997   -0.0658 C   0  0
    0.8338   -3.7181   -0.8039 O   0  0
    2.2187   -2.8730    0.9508 N   0  0
    1.1251   -2.2233    1.7538 C   0  0  1  0  0  0
    0.7430   -0.6398    1.4349 C   0  0  1  0  0  0
    1.5070    0.3833    0.2910 S   0  0
    0.1557    1.5296    0.0090 C   0  0
   -1.1468    0.7851   -0.3746 C   0  0
   -2.1981    1.5996   -1.0671 C   0  0
   -2.3293    2.8948   -0.3084 O   0  0
   -3.6761    3.5133   -0.3901 C   0  0
   -4.7886    2.8923   -1.1012 N   0  0
   -3.8797    4.6394    0.2202 O   0  0
   -1.3369   -0.5324   -0.0933 C   0  0
   -0.3249   -1.2268    0.6937 N   0  0
   -0.2001   -2.4779    1.1135 C   0  0
   -1.1557   -3.2169    1.5767 O   0  0
   -2.5477   -1.3063   -0.5714 C   0  0
   -2.5998   -2.5884   -0.3857 O   0  0
   -3.6343   -0.6587   -1.3163 O   0  0
   -4.6749   -1.6291   -1.7840 C   0  0
   -5.8330   -0.8192   -2.2947 O   0  0
   -6.8055   -1.6531   -2.9934 C   0  0
   -6.5969   -2.9241   -3.1420 O   0  0
   -8.0544   -1.0218   -3.5371 C   0  0
   -8.8601   -2.0568   -4.3428 C   0  0
   -7.6773    0.1650   -4.4433 C   0  0
   -8.9053   -0.5061   -2.3621 C   0  0
    2.3051   -6.0980   -1.3659 C   0  0
    1.3093   -5.8447   -2.2978 C   0  0
    1.1902   -7.1240   -3.3531 S   0  0
    2.3985   -7.9867   -2.6095 C   0  0
    2.8472   -9.3256   -3.0543 N   0  0
    2.9302   -7.3194   -1.5394 N   0  0
  1  2  1  0
  2  3  1  0
  3  4  2  0
  4  5  1  0
  5  6  2  0
  5  7  1  0
  8  7  1  0
  8  9  1  0
  9 10  1  0
 10 11  1  0
 11 12  1  0
 12 13  1  0
 13 14  1  0
 14 15  1  0
 15 16  1  0
 15 17  2  0
 12 18  2  0
 18 19  1  0
  9 19  1  0
 19 20  1  0
  8 20  1  0
 20 21  2  0
 18 22  1  0
 22 23  2  0
 22 24  1  0
 24 25  1  0
 25 26  1  0
 26 27  1  0
 27 28  2  0
 27 29  1  0
 29 30  1  0
 29 31  1  0
 29 32  1  0
  4 33  1  0
 33 34  4  0
 34 35  4  0
 35 36  4  0
 36 37  1  0
 36 38  4  0
 33 38  4  0
M  END
> <Name>
Molecule

> <MOLENAME>
CEFCAPENE PIVOXIL HYDROCHLORIDE

> <cas#>
147816-24-8

> <Smiles>
CC\C=C(\c1:n:c(N):s:c:1)/C(N[C@@H]2C(=O)N([C@@H]23)C(C(OCOC(C(C)(C)C)=O)=O)=C(COC(=O)N)CS3)=O

$$$$
Molecule
  SciTegic08252015313D

  8  8  0  0  1  0            999 V2000
   -1.3151   -1.3036    1.1122 C   0  0
   -0.9703   -0.4214   -0.1011 C   0  0  2  0  0  0
    0.5964   -0.5067   -0.0625 O   0  0
   -0.0350    0.7884    0.0058 C   0  0  2  0  0  0
    0.0151    1.6843    1.6104 P   0  0
   -1.4248    2.7362    1.7319 O   0  5
    1.4933    2.6907    1.6747 O   0  5
    0.0304    0.6623    2.8338 O   0  0
  2  1  1  0
  2  3  1  0
  3  4  1  0
  2  4  1  0
  4  5  1  0
  5  6  1  0
  5  7  1  0
  5  8  2  0
M  CHG  2   6  -1   7  -1
M  END
> <Name>
Molecule

> <MOLENAME>
FOSFOMYCIN TROMETHAMINE

> <cas#>
78964-85-9

> <Smiles>
C[C@H]1[C@@H](P(=O)([O-])[O-])O1

$$$$
Molecule
  SciTegic08252015313D

 37 39  0  0  1  0            999 V2000
    7.0562   -5.7977    3.1014 C   0  0
    6.6826   -4.3344    2.8075 C   0  0
    6.5825   -3.5609    4.1377 C   0  0
    7.7832   -3.7056    1.9260 C   0  0
    5.3797   -4.2999    2.0763 N   0  0
    4.7953   -3.0406    1.6465 C   0  0
    5.3157   -1.9092    2.0119 O   0  0
    3.6730   -3.0436    0.7254 N   0  0
    3.2081   -1.7625    0.1131 C   0  0  2  0  0  0
    1.7102   -1.8602   -0.2038 C   0  0
    1.2248   -2.9786   -0.6473 O   0  0
    0.8069   -0.7202   -0.0127 N   0  0
    1.1709    0.4503    0.6951 C   0  0
    0.3020    1.5673    0.0837 C   0  0  1  0  0  0
   -1.0014    0.7641   -0.5732 C   0  0  1  0  0  0
   -0.5768   -0.7308   -0.4016 C   0  0  1  0  0  0
   -0.7954   -1.3581   -1.7411 C   0  0
   -1.9339   -1.8991   -2.0422 O   0  0
    0.2187   -1.1678   -2.7366 N   0  0
   -0.0571   -1.3450   -4.1666 C   0  0
    1.2969   -1.0420   -4.8970 C   0  0
    1.2761   -1.2022   -6.4472 C   0  0
    0.2634   -0.3644   -7.2278 C   0  0
    0.1504   -1.6004   -8.1576 C   0  0
    0.5713   -2.4620   -6.9349 C   0  0
   -1.1308   -0.3510   -4.5350 C   0  0
   -2.1966   -0.7708   -5.1472 O   0  0
   -1.0051    1.0954   -4.2253 C   0  0
    0.1549    1.6367   -3.5263 N   0  0
   -1.9525    1.8987   -4.5806 O   0  0
   -1.1136    1.7602    0.5557 C   0  0
   -1.4435    1.1839    1.9439 C   0  0
   -1.7625    3.0922    0.1408 C   0  0
    4.0066   -1.5220   -1.2287 C   0  0
    3.7337   -2.6704   -2.2197 C   0  0
    3.5896   -0.1887   -1.8644 C   0  0
    5.5225   -1.4486   -0.9760 C   0  0
  1  2  1  0
  2  3  1  0
  2  4  1  0
  2  5  1  0
  5  6  1  0
  6  7  2  0
  6  8  1  0
  9  8  1  0
  9 10  1  0
 10 11  2  0
 10 12  1  0
 12 13  1  0
 13 14  1  0
 14 15  1  0
 15 16  1  0
 12 16  1  0
 16 17  1  0
 17 18  2  0
 17 19  1  0
 19 20  1  0
 20 21  1  0
 21 22  1  0
 22 23  1  0
 23 24  1  0
 24 25  1  0
 22 25  1  0
 20 26  1  0
 26 27  2  0
 26 28  1  0
 28 29  1  0
 28 30  2  0
 15 31  1  0
 14 31  1  0
 31 32  1  0
 31 33  1  0
  9 34  1  0
 34 35  1  0
 34 36  1  0
 34 37  1  0
M  END
> <Name>
Molecule

> <MOLENAME>
BOCEPREVIR

> <cas#>
394730-60-0

> <Smiles>
CC(NC(N[C@@H](C(C)(C)C)C(N1[C@H](C(NC(C(C(=O)N)=O)CC2CCC2)=O)[C@@H]3[C@@H](C3(C)C)C1)=O)=O)(C)C

$$$$
Molecule
  SciTegic08252015313D

 30 28  0  0  1  0            999 V2000
    1.1181    0.4411    0.4600 O   0  0
    2.2716    1.0584    1.1958 C   0  0
    3.6018    0.4487    0.7047 C   0  0  1  0  0  0
    3.6040   -1.0222    0.9908 O   0  0
    3.7528    0.6739   -0.8282 C   0  0  1  0  0  0
    3.7525    2.1443   -1.1547 O   0  0
    5.0412    0.0106   -1.4653 C   0  0  2  0  0  0
    5.0040   -1.4613   -1.2086 O   0  0
    6.4678    0.5770   -1.0397 C   0  0  1  0  0  0
    6.5464    2.0383   -1.3638 O   0  0
    6.8834    0.3938    0.4479 C   0  0  1  0  0  0
    6.8888   -1.0531    0.8501 O   0  0
    8.2680    0.9451    0.6044 C   0  0
    8.5058    2.3393    0.4379 O   0  5
    9.2530    0.1481    0.8824 O   0  0
   13.5081    0.4416    0.4562 O   0  0
   14.6614    1.0592    1.1925 C   0  0
   15.9922    0.4493    0.7028 C   0  0  1  0  0  0
   15.9942   -1.0216    0.9893 O   0  0
   16.1450    0.6741   -0.8301 C   0  0  1  0  0  0
   16.1452    2.1444   -1.1568 O   0  0
   17.4342    0.0107   -1.4657 C   0  0  2  0  0  0
   17.3971   -1.4612   -1.2086 O   0  0
   18.8603    0.5774   -1.0389 C   0  0  1  0  0  0
   18.9392    2.0386   -1.3635 O   0  0
   19.2742    0.3948    0.4492 C   0  0  1  0  0  0
   19.2795   -1.0519    0.8519 O   0  0
   20.6580    0.9466    0.6070 C   0  0
   20.8956    2.3409    0.4416 O   0  5
   21.6430    0.1495    0.8853 O   0  0
  1  2  1  0
  2  3  1  0
  3  4  1  0
  3  5  1  0
  5  6  1  0
  5  7  1  0
  7  8  1  0
  7  9  1  0
  9 10  1  0
  9 11  1  0
 11 12  1  0
 11 13  1  0
 13 14  1  0
 13 15  2  0
 16 17  1  0
 17 18  1  0
 18 19  1  0
 18 20  1  0
 20 21  1  0
 20 22  1  0
 22 23  1  0
 22 24  1  0
 24 25  1  0
 24 26  1  0
 26 27  1  0
 26 28  1  0
 28 29  1  0
 28 30  2  0
M  CHG  2  14  -1  29  -1
M  END
> <Name>
Molecule

> <MOLENAME>
CALCIUM -D-HEPTAGLUCONATE HYDRATE

> <cas#>
17140-60-2

> <Smiles>
OC[C@H]([C@H]([C@@H]([C@H]([C@H](C(=O)[O-])O)O)O)O)O.OC[C@H]([C@H]([C@@H]([C@H]([C@H](C(=O)[O-])O)O)O)O)O

$$$$
Molecule
  SciTegic08252015313D

 24 26  0  0  0  0            999 V2000
    1.5708   -2.1769   -0.0361 C   0  0
    0.6972   -0.9574   -0.0365 C   0  0
    1.1390    0.3393   -0.0146 N   0  0
    0.0207    1.1431   -0.0209 C   0  0
   -1.1142    0.3331   -0.0461 C   0  0
   -0.6675   -0.9612   -0.0562 N   0  0
   -1.5244   -2.1654   -0.0655 C   0  0
   -2.9945   -1.7337    0.0964 C   0  0
   -3.9241   -2.9672    0.1381 C   0  0
   -3.6476   -3.8746    1.3440 C   0  0
   -2.8177   -3.4468    2.4658 N   0  0
   -4.2313   -5.0308    1.4199 O   0  0
   -5.3427   -2.4911    0.2184 C   0  0
   -5.6136   -1.1344    0.3526 C   0  0
   -6.9291   -0.6927    0.4205 C   0  0
   -7.9736   -1.6072    0.3523 C   0  0
   -7.7027   -2.9634    0.2173 C   0  0
   -6.3869   -3.4051    0.1508 C   0  0
   -3.7565   -3.7332   -1.1506 C   0  0
   -4.0439   -3.1081   -2.3593 C   0  0
   -3.8904   -3.7988   -3.5546 C   0  0
   -3.4494   -5.1167   -3.5442 C   0  0
   -3.1602   -5.7425   -2.3381 C   0  0
   -3.3122   -5.0498   -1.1431 C   0  0
  1  2  1  0
  2  3  4  0
  3  4  4  0
  4  5  4  0
  5  6  4  0
  2  6  4  0
  6  7  1  0
  7  8  1  0
  8  9  1  0
  9 10  1  0
 10 11  1  0
 10 12  2  0
  9 13  1  0
 13 14  4  0
 14 15  4  0
 15 16  4  0
 16 17  4  0
 17 18  4  0
 13 18  4  0
  9 19  1  0
 19 20  4  0
 20 21  4  0
 21 22  4  0
 22 23  4  0
 23 24  4  0
 19 24  4  0
M  END
> <Name>
Molecule

> <MOLENAME>
IMIDAFENACIN

> <cas#>
170105-16-5

> <Smiles>
Cc1:n(CCC(c2:c:c:c:c:c:2)(c3:c:c:c:c:c:3)C(=O)N):c:c:n:1

$$$$
Molecule
  SciTegic08252015313D

 21 22  0  0  0  0            999 V2000
    8.7348   -0.1947    0.0008 C   0  0
    7.4612   -1.0550    0.0005 C   0  0
    6.2140   -0.1483    0.0004 C   0  0
    4.9750   -1.0488    0.0002 C   0  0
    3.6720   -0.2273    0.0001 C   0  0
    2.5603   -1.2240   -0.0001 O   0  0
    1.2609   -0.6367   -0.0001 C   0  0
    1.1911    0.7540    0.0000 C   0  0
   -0.0304    1.4088    0.0000 C   0  0
   -1.1937    0.6576   -0.0001 C   0  0
   -1.1171   -0.7279   -0.0002 C   0  0
    0.0952   -1.4145   -0.0002 C   0  0
    0.0409   -3.0026   -0.0004 C   0  0
   -1.1280   -3.6704   -0.0007 C   0  0
   -2.7564   -3.0014   -0.0010 S   0  0
   -3.9417   -4.3416   -0.0016 C   0  0
    1.2019   -3.9510   -0.0003 N   0  0
    1.0129   -5.3088   -0.0008 C   0  0
    2.2692   -5.9026   -0.0005 C   0  0
    3.2079   -4.9019    0.0003 N   0  0
    2.5469   -3.6999    0.0005 C   0  0
  1  2  1  0
  2  3  1  0
  3  4  1  0
  4  5  1  0
  5  6  1  0
  6  7  1  0
  7  8  4  0
  8  9  4  0
  9 10  4  0
 10 11  4  0
 11 12  4  0
  7 12  4  0
 12 13  1  0
 13 14  2  0
 14 15  1  0
 15 16  1  0
 13 17  1  0
 17 18  4  0
 18 19  4  0
 19 20  4  0
 20 21  4  0
 17 21  4  0
M  END
> <Name>
Molecule

> <MOLENAME>
NETICONAZOLE HYDROCHLORIDE

> <cas#>
130773-02-3

> <Smiles>
CCCCCOc1:c(\C(\n2:c:n:c:c:2)=C/SC):c:c:c:c:1

$$$$
Molecule
  SciTegic08252015313D

 17 17  0  0  0  0            999 V2000
    3.7543   -0.9970   -2.6516 C   0  0
    3.7772    0.1030   -1.5719 C   0  0
    3.7781   -0.5448   -0.1575 C   0  0
    5.0290   -1.4025   -0.0233 N   0  3
    6.2755   -0.5360   -0.1299 C   0  0
    7.5239   -1.4311   -0.0480 C   0  0
    6.2983    0.4776    1.0324 C   0  0
    2.5370   -1.4601    0.0225 C   0  0
    2.6221   -2.1810    1.3334 O   0  0
    1.2163   -0.7107   -0.0447 C   0  0
    1.1655    0.6802   -0.0509 C   0  0
   -0.0556    1.3355   -0.1390 C   0  0
   -1.2344    0.6009   -0.2141 C   0  0
   -2.5150    1.2952   -0.3250 O   0  0
   -1.1891   -0.7855   -0.1875 C   0  0
   -2.4235   -1.5676   -0.2513 O   0  0
    0.0359   -1.4394   -0.1014 C   0  0
  1  2  1  0
  2  3  1  0
  3  4  1  0
  4  5  1  0
  5  6  1  0
  5  7  1  0
  3  8  1  0
  8  9  1  0
  8 10  1  0
 10 11  4  0
 11 12  4  0
 12 13  4  0
 13 14  1  0
 13 15  4  0
 15 16  1  0
 15 17  4  0
 10 17  4  0
M  CHG  1   4   1
M  END
> <Name>
Molecule

> <MOLENAME>
ISOETHARINE MESYLATE SALT

> <cas#>
7279-75-6

> <Smiles>
CCC(C(c1:c:c(O):c(O):c:c:1)O)[NH2+]C(C)C

$$$$
Molecule
  SciTegic08252015313D

 19 20  0  0  0  0            999 V2000
    0.9988   -3.4287   -0.0004 O   0  5
    1.5308   -2.1255   -0.0002 N   0  3
    2.7997   -1.9654    0.0000 O   0  0
    0.6611   -0.9568   -0.0001 C   0  0
    1.1047    0.3396    0.0001 N   0  0
   -0.0091    1.1472    0.0001 C   0  0
   -1.1443    0.3389   -0.0001 C   0  0
   -0.7077   -0.9600   -0.0003 N   0  0
   -1.5614   -2.1912   -0.0005 C   0  0
   -3.0566   -1.9457   -0.0010 C   0  0
   -3.5609   -0.7513   -0.0015 O   0  0
   -3.9299   -3.0867   -0.0010 N   0  0
   -5.4108   -2.8978   -0.0015 C   0  0
   -6.1553   -4.2200   -0.0013 C   0  0
   -5.4707   -5.4292   -0.0009 C   0  0
   -6.1671   -6.6320   -0.0008 C   0  0
   -7.5557   -6.6276   -0.0011 C   0  0
   -8.2449   -5.4203   -0.0015 C   0  0
   -7.5464   -4.2194   -0.0016 C   0  0
  1  2  1  0
  2  3  2  0
  2  4  1  0
  4  5  4  0
  5  6  4  0
  6  7  4  0
  7  8  4  0
  4  8  4  0
  8  9  1  0
  9 10  1  0
 10 11  2  0
 10 12  1  0
 12 13  1  0
 13 14  1  0
 14 15  4  0
 15 16  4  0
 16 17  4  0
 17 18  4  0
 18 19  4  0
 14 19  4  0
M  CHG  2   1  -1   2   1
M  END
> <Name>
Molecule

> <MOLENAME>
BENZNIDAZOLE

> <cas#>
22994-85-0

> <Smiles>
[O-][N+](c1:n(CC(NCc2:c:c:c:c:c:2)=O):c:c:n:1)=O

$$$$
Molecule
  SciTegic08252015313D

 20 21  0  0  1  0            999 V2000
   -0.3158    0.4488    7.0940 C   0  0
    0.8538   -0.1888    6.3241 C   0  0
    0.4451   -0.4360    4.8535 C   0  0
    1.6145   -1.1178    4.1164 C   0  0
    1.9911   -2.4545    4.8075 C   0  0
    0.7985   -3.4328    4.8462 C   0  0
    1.2459   -4.7415    5.5220 C   0  0
    1.3037   -1.3202    2.6467 C   0  0
    1.2190   -2.5114    2.1534 O   0  0
    1.2208   -0.1499    1.7607 O   0  0
    1.0033   -0.5907    0.3273 C   0  0  2  0  0  0
    1.2041    0.5763   -0.6420 C   0  0
    0.0199    1.5866   -0.6138 C   0  0  2  0  0  0
   -0.3310    2.0063    0.8406 C   0  0
   -1.4160    0.9342    1.2874 C   0  0
   -1.5060   -0.0403    0.0788 C   0  0  2  0  0  0
   -0.4029   -1.1509    0.1031 C   0  0
   -1.2653    0.9183   -1.0627 N   0  3
   -2.3839    1.9513   -1.0972 C   0  0
   -1.1500    0.2369   -2.4200 C   0  0
  1  2  1  0
  2  3  1  0
  3  4  1  0
  4  5  1  0
  5  6  1  0
  6  7  1  0
  4  8  1  0
  8  9  2  0
  8 10  1  0
 11 10  1  0
 11 12  1  0
 13 12  1  0
 13 14  1  0
 14 15  1  0
 15 16  1  0
 16 17  1  0
 11 17  1  0
 16 18  1  0
 13 18  1  0
 18 19  1  0
 18 20  1  0
M  CHG  1  18   1
M  END
> <Name>
Molecule

> <MOLENAME>
ANISOTROPINE METHYLBROMIDE

> <cas#>
80-50-2

> <Smiles>
CCCC(C(O[C@H]1C[C@H]([N+](C)(C)[C@@H]2C1)CC2)=O)CCC

$$$$
Molecule
  SciTegic08252015313D

 40 41  0  0  0  0            999 V2000
    0.9938    2.0847   -0.2184 O   0  5
    1.2806    0.6851    0.0773 C   0  0
    0.3002   -0.1040    0.3903 O   0  0
    2.6456    0.1204   -0.0386 C   0  0
    3.7968    0.8072   -0.1207 C   0  0
    3.9861    2.2756    0.0269 C   0  0
    3.1209    3.1095    0.8724 O   0  5
    5.0133    2.8269   -0.5417 O   0  0
   22.5725   -0.3195   -0.0001 C   0  0
   21.4123   -1.2718   -0.0003 O   0  0
   20.1523   -0.5258   -0.0002 C   0  0
   20.1588    0.8621    0.0000 C   0  0
   18.9571    1.5557    0.0001 C   0  0
   17.7409    0.8772    0.0000 C   0  0
   16.4928    1.6501    0.0000 N   0  0
   16.4507    3.1057    0.0003 C   0  0
   17.5290    3.8260    0.0007 O   0  0
   15.1355    3.7544    0.0002 C   0  0
   13.9882    2.9726   -0.0003 C   0  0
   12.7350    3.5650   -0.0004 C   0  0
   12.6024    4.9482   -0.0001 C   0  0
   13.7587    5.7248    0.0004 C   0  0
   15.0198    5.1375    0.0005 C   0  0
   11.2469    5.6371   -0.0003 C   0  0
   11.2105    6.9534    0.0002 N   0  3
    9.9232    4.9421   -0.0009 N   0  0
    8.7038    5.7815   -0.0009 C   0  0
    9.7451    3.4607   -0.0017 C   0  0
   17.7337   -0.5205   -0.0002 C   0  0
   18.9446   -1.2086   -0.0003 C   0  0
   16.4683   -1.3301   -0.0003 C   0  0
   15.3123   -0.7550    0.0000 O   0  0
   16.5306   -2.7925   -0.0005 N   0  0
   15.3123   -3.6080   -0.0007 C   0  0
   14.0517   -3.0196   -0.0007 C   0  0
   12.9089   -3.8071   -0.0008 C   0  0
   13.0341   -5.1892   -0.0009 C   0  0
   11.6279   -6.1805   -0.0011 Cl  0  0
   14.2980   -5.7667   -0.0009 C   0  0
   15.4204   -4.9760   -0.0008 N   0  0
  1  2  1  0
  2  3  2  0
  2  4  1  0
  4  5  2  0
  5  6  1  0
  6  7  1  0
  6  8  2  0
  9 10  1  0
 10 11  1  0
 11 12  4  0
 12 13  4  0
 13 14  4  0
 14 15  1  0
 15 16  1  0
 16 17  2  0
 16 18  1  0
 18 19  4  0
 19 20  4  0
 20 21  4  0
 21 22  4  0
 22 23  4  0
 18 23  4  0
 21 24  1  0
 24 25  2  0
 24 26  1  0
 26 27  1  0
 26 28  1  0
 14 29  4  0
 29 30  4  0
 11 30  4  0
 29 31  1  0
 31 32  2  0
 31 33  1  0
 33 34  1  0
 34 35  4  0
 35 36  4  0
 36 37  4  0
 37 38  1  0
 37 39  4  0
 39 40  4  0
 34 40  4  0
M  CHG  3   1  -1   7  -1  25   1
M  END
> <Name>
Molecule

> <MOLENAME>
BETRIXABAN MALEATE

> <cas#>
936539-80-9

> <Smiles>
[O-]C(\C=C/C(=O)[O-])=O.COc1:c:c(C(Nc2:n:c:c(Cl):c:c:2)=O):c(NC(c3:c:c:c(C(N(C)C)=[NH2+]):c:c:3)=O):c:c:1

$$$$
Molecule
  SciTegic08252015313D

 21 23  0  0  0  0            999 V2000
    3.8203   -0.6608    0.1467 O   0  0
    2.5772   -1.4156   -0.2525 C   0  0
    2.5537   -1.6892   -1.7932 C   0  0
    2.7432   -0.4417   -2.6850 C   0  0
    2.5832   -0.8445   -4.1406 N   0  3
    3.5788   -1.9415   -4.5008 C   0  0
    2.8329   -2.7386   -5.5698 C   0  0
    1.4585   -2.8728   -4.9206 C   0  0
    1.1881   -1.4414   -4.4024 C   0  0
    1.2889   -0.6735    0.2573 C   0  0
    1.1863    0.7954   -0.2192 C   0  0
   -0.0891    1.4403    0.3462 C   0  0
   -1.3185    0.6558   -0.1432 C   0  0
   -1.2302   -0.7959    0.3596 C   0  0
    0.0403   -1.4600   -0.1979 C   0  0
    2.6150   -2.7536    0.4221 C   0  0
    2.5485   -3.9173   -0.3368 C   0  0
    2.5895   -5.1571    0.2880 C   0  0
    2.7008   -5.2338    1.6714 C   0  0
    2.7705   -4.0710    2.4292 C   0  0
    2.7274   -2.8302    1.8043 C   0  0
  1  2  1  0
  2  3  1  0
  3  4  1  0
  4  5  1  0
  5  6  1  0
  6  7  1  0
  7  8  1  0
  8  9  1  0
  5  9  1  0
  2 10  1  0
 10 11  1  0
 11 12  1  0
 12 13  1  0
 13 14  1  0
 14 15  1  0
 10 15  1  0
  2 16  1  0
 16 17  4  0
 17 18  4  0
 18 19  4  0
 19 20  4  0
 20 21  4  0
 16 21  4  0
M  CHG  1   5   1
M  END
> <Name>
Molecule

> <MOLENAME>
PROCYCLIDINE HYDROCHLORIDE

> <cas#>
1508-76-5

> <Smiles>
OC(c1:c:c:c:c:c:1)(C2CCCCC2)CC[NH+]3CCCC3

$$$$
Molecule
  SciTegic08252015313D

 33 34  0  0  0  0            999 V2000
   12.3230    5.6362    0.0008 C   0  0
   10.9971    4.9322    0.0008 C   0  0
    9.7244    5.7312    0.0008 C   0  0
   10.9526    3.6010    0.0008 C   0  0
    9.6315    2.8867    0.0008 C   0  0
    9.8670    1.4061    0.0011 O   0  0
    8.5869    0.6981    0.0006 C   0  0
    7.3928    1.4101   -0.0001 C   0  0
    6.1791    0.7327   -0.0004 C   0  0
    6.1603   -0.6569   -0.0004 C   0  0
    4.8872   -1.3732    0.0008 C   0  0
    3.7379   -0.7023    0.0019 C   0  0
    2.4772   -1.4398    0.0067 C   0  0
    2.4946   -2.7358    0.0072 O   0  0
    1.2036   -0.7140    0.0098 C   0  0
    1.2037    0.6749   -0.0044 C   0  0
    0.0017    1.3730   -0.0061 C   0  0
   -1.2031    0.6806    0.0031 C   0  0
   -2.4729    1.4107    0.0034 O   0  0
   -2.2146    2.8895   -0.0060 C   0  0
   -3.5252    3.6259   -0.0028 C   0  0
   -3.5498    4.9581   -0.0005 C   0  0
   -4.8652    5.6822    0.0023 C   0  0
   -2.2655    5.7385   -0.0007 C   0  0
   -1.2035   -0.7094    0.0150 C   0  0
   -0.0029   -1.4090    0.0206 C   0  0
   -0.0095   -2.8756    0.0369 O   0  0
   -1.4221   -3.3807    0.0221 C   0  0
   -1.4545   -4.8907    0.0526 C   0  0
   -0.2433   -5.6674    0.3433 O   0  5
   -2.5701   -5.5100   -0.1788 O   0  0
    7.3537   -1.3688    0.0002 C   0  0
    8.5669   -0.6914    0.0008 C   0  0
  1  2  1  0
  2  3  1  0
  2  4  2  0
  4  5  1  0
  5  6  1  0
  6  7  1  0
  7  8  4  0
  8  9  4  0
  9 10  4  0
 10 11  1  0
 11 12  2  0
 12 13  1  0
 13 14  2  0
 13 15  1  0
 15 16  4  0
 16 17  4  0
 17 18  4  0
 18 19  1  0
 19 20  1  0
 20 21  1  0
 21 22  2  0
 22 23  1  0
 22 24  1  0
 18 25  4  0
 25 26  4  0
 15 26  4  0
 26 27  1  0
 27 28  1  0
 28 29  1  0
 29 30  1  0
 29 31  2  0
 10 32  4  0
 32 33  4  0
  7 33  4  0
M  CHG  1  30  -1
M  END
> <Name>
Molecule

> <MOLENAME>
SOFALCONE

> <cas#>
64506-49-6

> <Smiles>
C\C(=C\COc1:c:c:c(\C=C\C(c2:c(OCC(=O)[O-]):c:c(OC\C=C(/C)\C):c:c:2)=O):c:c:1)\C

$$$$
Molecule
  SciTegic08252015313D

 27 31  0  0  0  0            999 V2000
    3.4927   -0.7515   -1.4050 C   0  0
    2.0420   -1.2711   -1.3002 C   0  0
    1.3100   -0.7939   -0.0047 C   0  0
    2.0579   -1.2788    1.2091 O   0  0
    1.2488    0.7179    0.0559 C   0  0
    2.3549    1.3849    0.1737 O   0  0
    0.0067    1.4844    0.0436 O   0  0
   -1.2745    0.7168   -0.0701 C   0  0
   -1.1888   -0.7797   -0.0323 C   0  0
   -0.0298   -1.4618   -0.0049 C   0  0
   -0.0404   -2.9563    0.0106 C   0  0
   -1.2062   -3.5881   -0.0109 C   0  0
   -1.4597   -4.9801    0.0000 C   0  0
   -0.5688   -6.0171    0.0297 N   0  3
   -1.0776   -7.2971    0.0537 C   0  0
   -0.2061   -8.3777    0.1019 C   0  0
   -0.7029   -9.6755    0.1506 C   0  0
   -2.0749   -9.8951    0.1528 C   0  0
   -2.5986  -11.2572    0.2187 O   0  5
   -2.9502   -8.8189    0.0995 C   0  0
   -2.4580   -7.5197    0.0494 C   0  0
   -3.3539   -6.4562    0.0067 C   0  0
   -2.8237   -5.1773   -0.0164 C   0  0
   -3.6078   -3.8612   -0.0524 C   0  0
   -2.4189   -2.9211   -0.0385 N   0  0
   -2.4616   -1.5156   -0.0407 C   0  0
   -3.5942   -0.8855   -0.0512 O   0  0
  1  2  1  0
  2  3  1  0
  3  4  1  0
  3  5  1  0
  5  6  2  0
  5  7  1  0
  7  8  1  0
  8  9  1  0
  9 10  4  0
  3 10  1  0
 10 11  4  0
 11 12  4  0
 12 13  1  0
 13 14  4  0
 14 15  4  0
 15 16  4  0
 16 17  4  0
 17 18  4  0
 18 19  1  0
 18 20  4  0
 20 21  4  0
 15 21  4  0
 21 22  4  0
 22 23  4  0
 13 23  4  0
 23 24  1  0
 24 25  1  0
 12 25  4  0
 25 26  4  0
  9 26  4  0
 26 27  2  0
M  CHG  2  14   1  19  -1
M  END
> <Name>
Molecule

> <MOLENAME>
10-HYDROXYCAMPOTHECIN

> <cas#>
67656-30-8

> <Smiles>
CCC1(c2:c(:c(=O):n(:c3:c:2)Cc(:c34):c:c(:c5:[nH+]:4):c:c([O-]):c:c:5)COC1=O)O

$$$$
Molecule
  SciTegic08252015313D

 20 19  0  0  0  0            999 V2000
    0.5858   -0.0314   -0.0001 C   0  0
    1.8603    0.8321   -0.0005 C   0  0
    3.0988   -0.0814    0.0001 C   0  0
    4.3717    0.7825   -0.0003 C   0  0
    5.6093   -0.1304    0.0003 C   0  0
    6.8515    0.7124   -0.0001 C   0  0
    8.0503    0.1334    0.0001 C   0  0
    8.1617   -1.3630    0.0009 C   0  0
    9.6096   -1.7573    0.0000 C   0  0
    9.9494   -3.0444    0.0004 C   0  0
    8.8850   -4.1022    0.0014 C   0  0
    9.5270   -5.4589    0.0056 C   0  0
    8.7700   -6.5540    0.0046 C   0  0
    7.2747   -6.4314   -0.0022 C   0  0
    6.6427   -7.8331   -0.0070 C   0  0
    5.1123   -7.6947   -0.0301 C   0  0
    4.4637   -9.0939   -0.0184 C   0  0
    2.9363   -9.0570   -0.0524 C   0  0
    2.1604   -7.8302   -0.3606 O   0  5
    2.2863  -10.1540    0.1894 O   0  0
  1  2  1  0
  2  3  1  0
  3  4  1  0
  4  5  1  0
  5  6  1  0
  6  7  2  0
  7  8  1  0
  8  9  1  0
  9 10  2  0
 10 11  1  0
 11 12  1  0
 12 13  2  0
 13 14  1  0
 14 15  1  0
 15 16  1  0
 16 17  1  0
 17 18  1  0
 18 19  1  0
 18 20  2  0
M  CHG  1  19  -1
M  END
> <Name>
Molecule

> <MOLENAME>
GAMMA-LINOLENIC ACID

> <cas#>
506-26-3

> <Smiles>
CCCCC\C=C/C\C=C/C\C=C/CCCCC(=O)[O-]

$$$$
Molecule
  SciTegic08252015313D

  9  8  0  0  1  0            999 V2000
   -0.2153    0.2009   -0.0629 C   0  0
    1.3471    0.6190    0.7033 S   0  0
    2.6784    0.2934   -0.4457 C   0  0
    4.0256    0.6454    0.2127 C   0  0
    5.1927    0.3934   -0.7739 C   0  0  2  0  0  0
    5.2688   -1.0823   -1.1615 N   0  3
    6.5029    0.7940   -0.1389 C   0  0
    6.6458    2.0869    0.5478 O   0  5
    7.5180   -0.0047   -0.2136 O   0  0
  1  2  1  0
  2  3  1  0
  3  4  1  0
  4  5  1  0
  5  6  1  0
  5  7  1  0
  7  8  1  0
  7  9  2  0
M  CHG  2   6   1   8  -1
M  END
> <Name>
Molecule

> <MOLENAME>
L-METHIONINE

> <cas#>
63-68-3

> <Smiles>
CSCC[C@@H](C(=O)[O-])[NH3+]

$$$$
Molecule
  SciTegic08252015313D

 11 11  0  0  1  0            999 V2000
    3.1960   -1.1903   -1.6920 N   0  3
    3.0188   -1.8049   -0.3049 C   0  0  1  0  0  0
    1.5242   -2.1390   -0.0462 C   0  0
    0.6578   -0.9045   -0.0183 C   0  0
    1.1143    0.4054    0.0301 C   0  0
   -0.0176    1.1739    0.0379 N   0  0
   -1.1394    0.3814    0.0072 C   0  0
   -0.7143   -0.9245   -0.0252 N   0  0
    3.9182   -3.0414   -0.2507 C   0  0
    3.4417   -4.3869    0.1628 O   0  5
    5.1628   -2.9075   -0.5880 O   0  0
  2  1  1  0
  2  3  1  0
  3  4  1  0
  4  5  4  0
  5  6  4  0
  6  7  4  0
  7  8  4  0
  4  8  4  0
  2  9  1  0
  9 10  1  0
  9 11  2  0
M  CHG  2   1   1  10  -1
M  STY  1   1 DAT
M  SLB  1   1   1
M  SAL   1  1   8
M  SDT   1 MRV_IMPLICIT_H                                        
M  SDD   1     0.0000    0.0000    DR    ALL  1       0
M  SED   1 IMPL_H1
M  END
> <Name>
Molecule

> <MOLENAME>
L-HISTIDINE MONOHYDROCHLORIDE MONOHYDRAT

> <cas#>
5934-29-2

> <Smiles>
[NH3+][C@H](C(=O)[O-])Cc1:n:c:[nH]:c:1

$$$$
Molecule
  SciTegic08252015313D

  6  5  0  0  0  0            999 V2000
    0.1094   -0.0335   -0.0188 O   0  0
    1.3429    0.8215   -0.0026 C   0  0
    2.6044   -0.0661   -0.0035 C   0  0
    2.6209   -0.9392    1.2172 O   0  0
    3.8553    0.8291   -0.0024 C   0  0
    5.0810   -0.0330   -0.0051 O   0  0
  1  2  1  0
  2  3  1  0
  3  4  1  0
  3  5  1  0
  5  6  1  0
M  END
> <Name>
Molecule

> <MOLENAME>
GLYCEROL

> <cas#>
56-81-5

> <Smiles>
OCC(CO)O

$$$$
Molecule
  SciTegic08252015313D

 32 34  0  0  0  0            999 V2000
    3.6063   -0.4664    0.0000 C   0  0
    2.4512   -1.4251   -0.0001 O   0  0
    1.1859   -0.6866   -0.0001 C   0  0
    1.1827    0.7009    0.0000 C   0  0
   -0.0246    1.3858    0.0000 C   0  0
   -1.2364    0.7017   -0.0001 C   0  0
   -2.4922    1.4710   -0.0001 N   0  0
   -2.5351    2.9312    0.0001 C   0  0
   -1.4555    3.6495    0.0005 O   0  0
   -3.8493    3.5880    0.0001 C   0  0
   -5.0027    2.8155   -0.0003 C   0  0
   -6.2513    3.4192   -0.0004 C   0  0
   -6.3739    4.8037   -0.0001 C   0  0
   -5.2113    5.5707    0.0003 C   0  0
   -3.9552    4.9724    0.0004 C   0  0
   -7.7256    5.5045   -0.0002 C   0  0
   -7.7529    6.8213    0.0002 N   0  3
   -9.0544    4.8202   -0.0006 N   0  0
  -10.2676    5.6692   -0.0006 C   0  0
   -9.2432    3.3405   -0.0011 C   0  0
   -1.2332   -0.6985   -0.0002 C   0  0
   -0.0181   -1.3768   -0.0002 C   0  0
   -2.4918   -1.5174   -0.0003 C   0  0
   -3.6518   -0.9506   -0.0003 O   0  0
   -2.4158   -2.9823   -0.0005 N   0  0
   -3.6262   -3.8111   -0.0007 C   0  0
   -4.8926   -3.2357   -0.0007 C   0  0
   -6.0271   -4.0354   -0.0009 C   0  0
   -5.8881   -5.4162   -0.0010 C   0  0
   -7.2845   -6.4220   -0.0012 Cl  0  0
   -4.6182   -5.9807   -0.0009 C   0  0
   -3.5042   -5.1783   -0.0008 N   0  0
  1  2  1  0
  2  3  1  0
  3  4  4  0
  4  5  4  0
  5  6  4  0
  6  7  1  0
  7  8  1  0
  8  9  2  0
  8 10  1  0
 10 11  4  0
 11 12  4  0
 12 13  4  0
 13 14  4  0
 14 15  4  0
 10 15  4  0
 13 16  1  0
 16 17  2  0
 16 18  1  0
 18 19  1  0
 18 20  1  0
  6 21  4  0
 21 22  4  0
  3 22  4  0
 21 23  1  0
 23 24  2  0
 23 25  1  0
 25 26  1  0
 26 27  4  0
 27 28  4  0
 28 29  4  0
 29 30  1  0
 29 31  4  0
 31 32  4  0
 26 32  4  0
M  CHG  1  17   1
M  END
> <Name>
Molecule

> <MOLENAME>
BETRIXABAN HYDROCHLORIDE(330942-05-7(FREE BASE))

> <cas#>
T4690

> <Smiles>
COc1:c:c(C(Nc2:n:c:c(Cl):c:c:2)=O):c(NC(c3:c:c:c(C(N(C)C)=[NH2+]):c:c:3)=O):c:c:1

$$$$
Molecule
  SciTegic08252015313D

 52 58  0  0  1  0            999 V2000
   -0.3847    9.1007   -6.8924 C   0  0
   -1.4756    8.7862   -5.9140 O   0  0
   -1.0089    7.7991   -4.9382 C   0  0
    0.2861    7.2961   -5.0015 C   0  0
    0.7113    6.3453   -4.0796 C   0  0
   -0.1530    5.9066   -3.0842 C   0  0
    0.2521    4.9134   -2.1977 C   0  0
    1.6464    4.3175   -2.3661 O   0  0
    2.0680    3.0655   -1.5358 C   0  0  2  0  0  0
    1.2268    1.8163   -1.8871 C   0  0
    1.5263    0.8615   -0.7090 C   0  0  2  0  0  0
    1.2698    1.8313    0.4354 C   0  0  1  0  0  0
    2.0220    3.1544    0.0402 C   0  0
   -0.1524    2.2009    0.4972 C   0  0
   -0.4255    3.2803    1.1524 O   0  0
   -1.2281    1.3013    0.0486 N   0  0
   -2.0447    1.5833   -1.1803 C   0  0
   -1.5046    0.0765    0.7869 C   0  0
   -2.9005   -0.4300    0.3821 C   0  0
   -2.7791   -1.9294    0.3494 C   0  0
   -1.6076   -2.1813   -0.5989 C   0  0
   -1.1096   -3.5488   -0.4303 C   0  0
    0.1730   -3.7379   -0.1344 C   0  0
    1.1510   -2.5853    0.0779 C   0  0  1  0  0  0
    2.4331   -3.4120   -0.3038 C   0  0
    2.2211   -2.1047   -0.9836 C   0  0  2  0  0  0
    3.2333   -1.0705   -0.5758 N   0  0
    2.9629    0.3650   -0.6402 C   0  0
    3.9540    1.1813   -0.4573 O   0  0
    1.7429   -2.0846   -2.4160 C   0  0
    2.0423   -1.0594   -3.1497 O   0  0
    0.9480   -3.1302   -3.0028 N   0  5
    0.3077   -2.8592   -4.5894 S   0  0
   -0.3175   -1.4311   -4.6295 O   0  0
    1.4732   -2.9271   -5.6222 O   0  0
   -0.9493   -4.0652   -5.0231 C   0  0
   -1.7563   -4.4445   -3.7814 C   0  0
   -0.6597   -5.4009   -4.3370 C   0  0
   -0.6574    4.4910   -1.2344 C   0  0
   -1.9346    5.0447   -1.1487 C   0  0
   -2.3155    6.0005   -2.0495 N   0  0
   -1.4440    6.4202   -3.0176 C   0  0
   -1.8714    7.3604   -3.9442 C   0  0
   -3.2704    7.8967   -3.8698 C   0  0
   -2.9156    4.5971   -0.1209 C   0  0
   -2.6593    3.6598    0.8450 N   0  0
   -3.7590    3.4217    1.6309 C   0  0
   -4.8728    4.1749    1.2718 C   0  0
   -4.4794    5.1456   -0.0207 S   0  0
   -3.7513    2.4195    2.7584 C   0  0
   -2.3927    2.4528    3.4856 C   0  0
   -4.8794    2.7301    3.7538 C   0  0
  1  2  1  0
  2  3  1  0
  3  4  4  0
  4  5  4  0
  5  6  4  0
  6  7  4  0
  7  8  1  0
  9  8  1  0
  9 10  1  0
 11 10  1  0
 11 12  1  0
 12 13  1  0
  9 13  1  0
 12 14  1  0
 14 15  2  0
 14 16  1  0
 16 17  1  0
 16 18  1  0
 18 19  1  0
 19 20  1  0
 20 21  1  0
 21 22  1  0
 22 23  2  0
 23 24  1  0
 24 25  1  0
 25 26  1  0
 24 26  1  0
 26 27  1  0
 27 28  1  0
 11 28  1  0
 28 29  2  0
 26 30  1  6
 30 31  2  0
 30 32  1  0
 32 33  1  0
 33 34  2  0
 33 35  2  0
 33 36  1  0
 36 37  1  0
 37 38  1  0
 36 38  1  0
  7 39  4  0
 39 40  4  0
 40 41  4  0
 41 42  4  0
  6 42  4  0
 42 43  4  0
  3 43  4  0
 43 44  1  0
 40 45  1  0
 45 46  4  0
 46 47  4  0
 47 48  4  0
 48 49  4  0
 45 49  4  0
 47 50  1  0
 50 51  1  0
 50 52  1  0
M  CHG  1  32  -1
M  END
> <Name>
Molecule

> <MOLENAME>
SIMEPREVIR

> <cas#>
923604-59-5

> <Smiles>
COc1:c(C):c(:c2:c:c:1):n:c(c3:s:c:c(C(C)C):n:3):c:c:2O[C@H]4C[C@@H]5[C@H](C(=O)N[C@](C([N-]S(C6CC6)(=O)=O)=O)([C@H]7\C=C/CCCCN(C)C5=O)C7)C4

$$$$
Molecule
  SciTegic08252015313D

 23 26  0  0  1  0            999 V2000
    3.8612    3.7263   -1.8041 C   0  0
    3.0761    3.0826   -0.7059 C   0  0
    2.7389    3.7942    0.3350 O   0  0
    2.7854    1.5990   -0.7601 C   0  0  1  0  0  0
    3.4639    0.7759    0.3308 C   0  0
    2.9217   -0.5959   -0.1479 C   0  0
    1.4005   -0.3233   -0.2976 C   0  0  2  0  0  0
    1.3091    1.2151   -0.5449 C   0  0  2  0  0  0
    0.4015    1.6068   -1.7274 C   0  0
    0.7509    1.8718    0.7268 C   0  0
   -0.6989    1.3494    0.9844 C   0  0
   -0.7036   -0.1997    1.1224 C   0  0  1  0  0  0
    0.7501   -0.7098    1.0531 C   0  0  1  0  0  0
    0.7905   -2.2419    1.2023 C   0  0
    0.1412   -2.6671    2.5359 C   0  0
   -1.3091   -2.1483    2.5964 C   0  0  1  0  0  0
   -2.0315   -2.7117    3.8795 C   0  0
   -2.7238   -1.6217    4.7305 C   0  0  2  0  0  0
   -3.5487   -2.2485    5.8087 O   0  0
   -3.5994   -0.7136    3.8165 C   0  0
   -2.8206   -0.1465    2.5554 C   0  0
   -1.3291   -0.5911    2.4938 C   0  0  2  0  0  0
   -0.4787    0.1387    3.6016 C   0  0
  1  2  1  0
  2  3  2  0
  4  2  1  0
  4  5  1  0
  5  6  1  0
  7  6  1  0
  7  8  1  0
  4  8  1  0
  8  9  1  0
  8 10  1  0
 10 11  1  0
 12 11  1  0
 12 13  1  0
  7 13  1  0
 13 14  1  0
 14 15  1  0
 15 16  1  0
 16 17  1  0
 17 18  1  0
 18 19  1  0
 18 20  1  0
 20 21  1  0
 21 22  1  0
 12 22  1  0
 16 22  1  0
 22 23  1  0
M  END
> <Name>
Molecule

> <MOLENAME>
ALLOPREGNANOLONE

> <cas#>
516-54-1

> <Smiles>
CC([C@@H]1[C@@]2(C)[C@H]([C@H]3[C@@H]([C@](C)([C@H]4CC3)CC[C@@H](O)C4)CC2)CC1)=O

$$$$
Molecule
  SciTegic08252015313D

 20 20  0  0  0  0            999 V2000
   10.0032   -1.2474   -0.0751 C   0  0
    8.7000   -0.4175   -0.0545 C   0  0
    7.4972   -1.3443    0.0791 N   0  3
    7.5650   -2.1092    1.4024 C   0  0
    7.5336   -1.1256    2.5983 C   0  0
    6.2056   -0.5374    0.0137 C   0  0
    5.0036   -1.5019    0.0282 C   0  0
    3.7375   -0.7369   -0.0006 N   0  0
    2.4799   -1.4498    0.0005 C   0  0
    2.4884   -2.7461    0.0086 O   0  0
    1.2028   -0.7192   -0.0018 C   0  0
    1.1996    0.6711   -0.0015 C   0  0
   -0.0016    1.3687   -0.0011 C   0  0
    0.0110    3.0903   -0.0004 Cl  0  0
   -1.2059    0.6757   -0.0006 C   0  0
   -2.4931    1.4112    0.0000 N   0  0
   -1.2047   -0.7141   -0.0008 C   0  0
   -0.0025   -1.4126   -0.0013 C   0  0
   -0.0098   -2.8792   -0.0012 O   0  0
   -1.4206   -3.3897   -0.0004 C   0  0
  1  2  1  0
  2  3  1  0
  3  4  1  0
  4  5  1  0
  3  6  1  0
  6  7  1  0
  7  8  1  0
  8  9  1  0
  9 10  2  0
  9 11  1  0
 11 12  4  0
 12 13  4  0
 13 14  1  0
 13 15  4  0
 15 16  1  0
 15 17  4  0
 17 18  4  0
 11 18  4  0
 18 19  1  0
 19 20  1  0
M  CHG  1   3   1
M  END
> <Name>
Molecule

> <MOLENAME>
5-CHLORO-2-METHOXYPROCAINAMIDE

> <cas#>
364-62-5

> <Smiles>
CC[NH+](CCNC(c1:c(OC):c:c(N):c(Cl):c:1)=O)CC

$$$$
Molecule
  SciTegic08252015313D

 26 27  0  0  0  0            999 V2000
    3.6308   -0.7208    0.0859 O   0  0
    2.5271   -1.3955    0.0026 C   0  0
    2.5699   -2.8192   -0.0370 O   0  5
    1.2437   -0.6873   -0.0428 C   0  0
    1.2274    0.7018    0.0223 C   0  0
    0.0194    1.3862   -0.0156 C   0  0
   -1.1755    0.6836   -0.1117 C   0  0
   -1.1602   -0.7040   -0.1796 C   0  0
    0.0491   -1.3895   -0.1507 C   0  0
    0.0534   -2.8466   -0.2433 O   0  0
    0.0084    2.8272    0.0184 N   0  0
    1.1291    3.4780    0.0311 N   0  0
    1.1258    4.9197    0.0321 C   0  0
   -0.0792    5.6118    0.0265 C   0  0
   -0.0810    7.0014    0.0167 C   0  0
    1.1209    7.6997    0.0084 C   0  0
    2.3252    7.0062    0.0115 C   0  0
    2.3279    5.6166    0.0243 C   0  0
    1.1276    9.1660   -0.0013 C   0  0
    2.2568    9.8031   -0.0067 O   0  0
   -0.1141    9.9081   -0.0018 N   0  0
   -0.0883   11.3878   -0.0034 C   0  0
   -1.5322   11.9196   -0.0004 C   0  0
   -1.5140   13.4201   -0.0002 C   0  0
   -0.2715   14.1171   -0.0002 O   0  5
   -2.6291   14.0819    0.0001 O   0  0
  1  2  2  0
  2  3  1  0
  2  4  1  0
  4  5  4  0
  5  6  4  0
  6  7  4  0
  7  8  4  0
  8  9  4  0
  4  9  4  0
  9 10  1  0
  6 11  1  0
 11 12  2  0
 12 13  1  0
 13 14  4  0
 14 15  4  0
 15 16  4  0
 16 17  4  0
 17 18  4  0
 13 18  4  0
 16 19  1  0
 19 20  2  0
 19 21  1  0
 21 22  1  0
 22 23  1  0
 23 24  1  0
 24 25  1  0
 24 26  2  0
M  CHG  2   3  -1  25  -1
M  END
> <Name>
Molecule

> <MOLENAME>
BALSALAZIDE DISODIUM SALT DIHYDRATE

> <cas#>
150399-21-6

> <Smiles>
O=C(c1:c(O):c:c:c(N=Nc2:c:c:c(C(NCCC(=O)[O-])=O):c:c:2):c:1)[O-]

$$$$
Molecule
  SciTegic08252015313D

 39 44  0  0  1  0            999 V2000
    6.5364   -1.9023   -2.1442 F   0  0
    5.5423   -1.5816   -1.1436 C   0  0
    5.9153   -1.5105    0.1942 C   0  0
    4.9724   -1.1996    1.1636 C   0  0
    3.6602   -0.9595    0.7847 C   0  0
    3.2838   -1.0267   -0.5525 C   0  0
    4.2256   -1.3390   -1.5228 C   0  0
    3.8457   -1.4040   -2.9177 F   0  0
    1.8568   -0.7295   -0.8693 C   0  0  2  0  0  0
    1.6671    0.6460   -0.1083 C   0  0
    0.2671    1.1545    0.2915 C   0  0
   -0.3110    0.0387    1.1318 C   0  0  1  0  0  0
   -0.9553    0.4385    2.4013 O   0  0
    0.2158    0.7338    3.2923 C   0  0
    1.4262    0.7322    2.8239 O   0  0
    0.0868    0.8151    4.6994 N   0  0
   -1.1955    0.5492    5.3468 C   0  0
   -1.1113   -0.8689    5.9599 C   0  0
    0.1465   -0.9930    6.8702 C   0  0
    1.4275   -0.6932    6.0596 C   0  0
    1.3175    0.7468    5.5059 C   0  0
    0.1369   -2.3345    7.5757 N   0  0
    1.2128   -3.3345    7.7522 C   0  0
    2.5131   -3.3586    7.2593 C   0  0
    3.3026   -4.4517    7.6116 C   0  0
    2.8035   -5.4703    8.4284 C   0  0
    1.5164   -5.4284    8.9076 N   0  3
    0.7434   -4.3515    8.5516 C   0  0
   -0.6171   -4.0855    8.9253 N   0  0
   -0.9976   -2.8378    8.3168 C   0  0
   -2.1414   -2.2437    8.4564 O   0  0
   -1.1231   -0.7993    0.2299 C   0  0
   -2.4756   -0.6100    0.1002 N   0  0
   -3.1966   -1.3908   -0.7685 C   0  0
   -2.5596   -2.3699   -1.5230 C   0  0
   -1.1892   -2.5610   -1.3963 C   0  0
   -0.4661   -1.7657   -0.5168 C   0  0
    1.0304   -1.9624   -0.3328 C   0  0  1  0  0  0
    1.4719   -3.2239   -1.0437 N   0  0
  1  2  1  0
  2  3  4  0
  3  4  4  0
  4  5  4  0
  5  6  4  0
  6  7  4  0
  2  7  4  0
  7  8  1  0
  9  6  1  0
  9 10  1  0
 10 11  1  0
 11 12  1  0
 12 13  1  0
 13 14  1  0
 14 15  2  0
 14 16  1  0
 16 17  1  0
 17 18  1  0
 18 19  1  0
 19 20  1  0
 20 21  1  0
 16 21  1  0
 19 22  1  0
 22 23  1  0
 23 24  4  0
 24 25  4  0
 25 26  4  0
 26 27  4  0
 27 28  4  0
 23 28  4  0
 28 29  1  0
 29 30  1  0
 22 30  1  0
 30 31  2  0
 12 32  1  0
 32 33  4  0
 33 34  4  0
 34 35  4  0
 35 36  4  0
 36 37  4  0
 32 37  4  0
 37 38  1  0
  9 38  1  0
 38 39  1  0
M  CHG  1  27   1
M  END
> <Name>
Molecule

> <MOLENAME>
BMS927711

> <cas#>
1289023-67-1

> <Smiles>
Fc1:c(F):c([C@H]2[C@H](N)c(:c3[C@H](OC(N4CCC(N5C(=O)Nc(:c56):[nH+]:c:c:c:6)CC4)=O)CC2):c:c:c:n:3):c:c:c:1

$$$$
Molecule
  SciTegic08252015313D

 33 36  0  0  1  0            999 V2000
    0.6811   -1.3601   -1.0126 C   0  0  2  0  0  0
    1.6953   -2.3066   -1.6286 C   0  0
    2.5057   -1.3538   -2.6072 C   0  0
    2.0338    0.1159   -2.2714 C   0  0  2  0  0  0
    0.8915    0.5540   -3.1744 O   0  0
    3.1949    1.0658   -2.4225 C   0  0
    4.4023    0.5968   -2.3550 O   0  0
    3.0111    2.5090   -2.7765 C   0  0
    4.3114    2.9394   -3.3947 O   0  0
    4.3738    4.3772   -3.6256 C   0  0
    3.3829    5.1447   -3.2938 O   0  0
    5.6172    4.9555   -4.2413 C   0  0
    5.9200    6.3481   -3.6546 C   0  0
    7.2282    6.9537   -4.1763 C   0  0
    8.2226    6.1844   -4.9702 O   0  5
    7.4895    8.1930   -3.8988 O   0  0
    1.5733   -0.0664   -0.8159 C   0  0  2  0  0  0
    2.8355   -0.3742    0.0395 C   0  0
    0.8084    1.1205   -0.1175 C   0  0
   -0.6580    0.7583   -0.1870 C   0  0  2  0  0  0
   -1.5558    1.8777    0.2389 O   0  0
   -1.0044   -0.6251    0.5870 C   0  0  1  0  0  0
    0.0976   -1.6990    0.3201 C   0  0  1  0  0  0
   -0.5812   -3.0398    0.4427 C   0  0
   -0.9696   -3.2623    1.9236 C   0  0
   -1.5600   -2.0303    2.6140 C   0  0
   -2.3136   -2.2256    3.6925 C   0  0
   -2.8948   -1.1116    4.4465 C   0  0
   -3.5910   -1.3442    5.5116 O   0  0
   -2.6673    0.2951    3.9942 C   0  0
   -2.4362    0.3013    2.4810 C   0  0
   -1.2412   -0.6043    2.1385 C   0  0  2  0  0  0
   -0.0014   -0.0875    2.9154 C   0  0
  1  2  1  0
  2  3  1  0
  3  4  1  0
  4  5  1  0
  4  6  1  1
  6  7  2  0
  6  8  1  0
  8  9  1  0
  9 10  1  0
 10 11  2  0
 10 12  1  0
 12 13  1  0
 13 14  1  0
 14 15  1  0
 14 16  2  0
  4 17  1  0
  1 17  1  0
 17 18  1  0
 17 19  1  0
 19 20  1  0
 20 21  1  0
 20 22  1  0
 22 23  1  0
  1 23  1  0
 23 24  1  0
 24 25  1  0
 25 26  1  0
 26 27  2  0
 27 28  1  0
 28 29  2  0
 28 30  1  0
 30 31  1  0
 31 32  1  0
 22 32  1  0
 26 32  1  0
 32 33  1  0
M  CHG  1  15  -1
M  END
> <Name>
Molecule

> <MOLENAME>
HYDROCORTISONE 21-HEMISUCCINATE

> <cas#>
2203-97-6

> <Smiles>
[C@H]1([C@H]2[C@@H]([C@](C)(C(=C3)CC2)CCC3=O)[C@@H](O)C4)[C@@]4(C)[C@](C(COC(CCC(=O)[O-])=O)=O)(O)CC1

$$$$
Molecule
  SciTegic08252015313D

 17 18  0  0  1  0            999 V2000
    3.5962   -0.4427    0.7100 C   0  0
    2.4910   -1.3890    0.3374 O   0  0
    1.2611   -0.6416    0.0614 C   0  0
    1.2459    0.6866    0.1507 C   0  0
    0.0113    1.4243   -0.1238 C   0  0
    0.0720    2.6892   -0.4017 O   0  0
   -1.2892    0.7396   -0.1352 O   0  0
   -1.1666   -0.6850    0.3392 C   0  0  2  0  0  0
    0.0160   -1.3706   -0.3405 C   0  0
   -2.4369   -1.4213    0.0294 C   0  0
   -2.8526   -1.5341   -1.2299 C   0  0
   -4.0924   -2.2511   -1.5263 C   0  0
   -4.8362   -2.8090   -0.4938 C   0  0
   -6.0148   -3.4902   -0.7753 C   0  0
   -6.4492   -3.6132   -2.0896 C   0  0
   -5.7051   -3.0551   -3.1226 C   0  0
   -4.5269   -2.3741   -2.8412 C   0  0
  1  2  1  0
  2  3  1  0
  3  4  2  0
  4  5  1  0
  5  6  2  0
  5  7  1  0
  7  8  1  0
  8  9  1  0
  3  9  1  0
  8 10  1  0
 10 11  2  0
 11 12  1  0
 12 13  4  0
 13 14  4  0
 14 15  4  0
 15 16  4  0
 16 17  4  0
 12 17  4  0
M  END
> <Name>
Molecule

> <MOLENAME>
L-KAWAIN

> <cas#>
500-64-1

> <Smiles>
COC(C[C@H](\C=C\c1:c:c:c:c:c:1)OC2=O)=C2

$$$$
Molecule
  SciTegic08252015313D

 54 56  0  0  1  0            999 V2000
   -1.5246   -7.9269   -6.2499 C   0  0
   -2.5981   -7.7360   -4.8300 S   0  0
   -1.6979   -8.1859   -3.3568 C   0  0
   -2.6375   -8.1901   -2.1393 C   0  0
   -1.8286   -8.6823   -0.9356 C   0  0  2  0  0  0
   -0.7006   -7.7231   -0.7570 N   0  0
   -1.0169   -6.3481   -0.3827 C   0  0
   -2.2361   -6.0356   -0.0708 O   0  0
    0.0253   -5.2656   -0.4179 C   0  0  2  0  0  0
   -0.6508   -3.9347   -0.0086 C   0  0
    0.3350   -2.7979   -0.0274 C   0  0
    1.7268   -2.9117   -0.0810 C   0  0
    2.2242   -1.6257   -0.0742 N   0  0
    1.1807   -0.7364   -0.0237 C   0  0
    1.1983    0.6460   -0.0056 C   0  0
   -0.0394    1.2884    0.0443 C   0  0
   -1.2327    0.5587    0.0732 C   0  0
   -1.2283   -0.8350    0.0541 C   0  0
    0.0120   -1.4528    0.0065 C   0  0
    0.5550   -5.1319   -1.8013 N   0  0
   -0.3375   -4.8467   -2.9115 C   0  0
   -1.6167   -4.7434   -2.7220 O   0  0
    0.2262   -4.6673   -4.2900 C   0  0
   -0.8990   -4.2726   -5.2666 C   0  0
   -0.3291   -4.1144   -6.6267 N   0  0
   -1.1909   -3.8236   -7.7473 C   0  0
   -2.4667   -3.6958   -7.5464 O   0  0
   -0.5874   -3.6840   -9.0990 O   0  0
   -1.5815   -3.3843  -10.2088 C   0  0
   -0.8077   -3.2726  -11.5353 C   0  0
   -2.6122   -4.5272  -10.3412 C   0  0
   -2.3017   -2.0425   -9.9504 C   0  0
   -1.4067  -10.1047   -1.2546 C   0  0
   -0.1639  -10.3806   -1.5046 O   0  0
   -2.4801  -11.1162   -1.3724 N   0  0
   -2.3331  -12.4389   -2.1033 C   0  0  1  0  0  0
   -1.1281  -12.5268   -3.0547 C   0  0
   -1.2945  -11.6555   -4.2928 C   0  0
   -2.4819  -10.7985   -4.5234 O   0  5
   -0.3879  -11.7146   -5.2168 O   0  0
   -2.3994  -13.6219   -1.1781 C   0  0
   -3.0971  -13.5205   -0.0897 O   0  0
   -2.0350  -14.9370   -1.7134 N   0  0
   -2.9692  -16.0809   -1.5595 C   0  0  1  0  0  0
   -2.2505  -17.3657   -2.0278 C   0  0
   -3.2019  -18.5406   -2.1002 C   0  0
   -4.5767  -18.3518   -2.0046 C   0  0
   -5.4404  -19.4362   -2.0962 C   0  0
   -4.9310  -20.7138   -2.2924 C   0  0
   -3.5583  -20.9048   -2.3952 C   0  0
   -2.6955  -19.8194   -2.2994 C   0  0
   -3.4336  -16.2118   -0.1452 C   0  0
   -4.7578  -15.7656    0.2025 N   0  0
   -2.6645  -16.7468    0.7498 O   0  0
  1  2  1  0
  2  3  1  0
  3  4  1  0
  4  5  1  0
  5  6  1  0
  6  7  1  0
  7  8  2  0
  7  9  1  0
  9 10  1  0
 10 11  1  0
 11 12  4  0
 12 13  4  0
 13 14  4  0
 14 15  4  0
 15 16  4  0
 16 17  4  0
 17 18  4  0
 18 19  4  0
 11 19  4  0
 14 19  4  0
  9 20  1  0
 20 21  1  0
 21 22  2  0
 21 23  1  0
 23 24  1  0
 24 25  1  0
 25 26  1  0
 26 27  2  0
 26 28  1  0
 28 29  1  0
 29 30  1  0
 29 31  1  0
 29 32  1  0
  5 33  1  0
 33 34  2  0
 33 35  1  0
 36 35  1  0
 36 37  1  0
 37 38  1  0
 38 39  1  0
 38 40  2  0
 36 41  1  0
 41 42  2  0
 41 43  1  0
 44 43  1  0
 44 45  1  0
 45 46  1  0
 46 47  4  0
 47 48  4  0
 48 49  4  0
 49 50  4  0
 50 51  4  0
 46 51  4  0
 44 52  1  0
 52 53  1  0
 52 54  2  0
M  CHG  1  39  -1
M  STY  1   1 DAT
M  SLB  1   1   1
M  SAL   1  1  13
M  SDT   1 MRV_IMPLICIT_H                                        
M  SDD   1     0.0000    0.0000    DR    ALL  1       0
M  SED   1 IMPL_H1
M  END
> <Name>
Molecule

> <MOLENAME>
PENTAGASTRIN

> <cas#>
5534-95-2

> <Smiles>
CSCC[C@@H](C(N[C@H](C(N[C@H](C(=O)N)Cc1:c:c:c:c:c:1)=O)CC(=O)[O-])=O)NC([C@@H](NC(CCNC(OC(C)(C)C)=O)=O)Cc2:c(:c3:[nH]:c:2):c:c:c:c:3)=O

$$$$
Molecule
  SciTegic08252015313D

 28 30  0  0  1  0            999 V2000
    0.7306   -0.5546   -5.1868 C   0  0
    1.7531   -1.0227   -6.1554 N   0  0
    1.5812   -0.7479   -7.5983 C   0  0
    2.9044   -1.7325   -5.6583 C   0  0
    2.9716   -1.9418   -4.3772 O   0  0
    3.9903   -2.2113   -6.5513 N   0  0
    5.1435   -2.8941   -5.9291 C   0  0  1  0  0  0
    5.7329   -1.8979   -4.8974 C   0  0
    6.6874   -2.5675   -3.9087 C   0  0
    5.8823   -3.6884   -3.2495 C   0  0  2  0  0  0
    6.6035   -4.3086   -2.0459 C   0  0
    6.7745   -3.3195   -0.8319 C   0  0
    5.4471   -2.6857   -0.2858 N   0  0
    5.1431   -1.3459   -0.9464 C   0  0
    3.9737   -0.6594   -0.2158 C   0  0
    2.7629   -1.5693   -0.2273 N   0  0
    2.9631   -3.0297    0.1927 C   0  0
    4.2452   -3.6362   -0.4291 C   0  0
    1.4021   -0.8818   -0.1718 C   0  0
    1.4066    0.5073   -0.2553 C   0  0
    0.2271    1.2364   -0.1805 C   0  0
   -0.9824    0.5745   -0.0324 C   0  0
   -1.0040   -0.8125    0.0243 C   0  0
   -2.5115   -1.6333    0.1538 Cl  0  0
    0.1766   -1.5466   -0.0402 C   0  0
    0.0368   -3.2666   -0.0045 Cl  0  0
    5.5783   -4.7647   -4.2873 C   0  0
    4.5732   -4.1471   -5.2420 C   0  0
  1  2  1  0
  2  3  1  0
  2  4  1  0
  4  5  2  0
  4  6  1  0
  7  6  1  0
  7  8  1  0
  8  9  1  0
  9 10  1  0
 10 11  1  0
 11 12  1  0
 12 13  1  0
 13 14  1  0
 14 15  1  0
 15 16  1  0
 16 17  1  0
 17 18  1  0
 13 18  1  0
 16 19  1  0
 19 20  4  0
 20 21  4  0
 21 22  4  0
 22 23  4  0
 23 24  1  0
 23 25  4  0
 19 25  4  0
 25 26  1  0
 10 27  1  0
 27 28  1  0
  7 28  1  0
M  END
> <Name>
Molecule

> <MOLENAME>
CARIPRAZINE

> <cas#>
839712-12-8

> <Smiles>
CN(C(N[C@@H]1CC[C@@H](CCN2CCN(c3:c(Cl):c(Cl):c:c:c:3)CC2)CC1)=O)C

$$$$
Molecule
  SciTegic08252015313D

 30 34  0  0  1  0            999 V2000
    3.5254   -1.7623    1.1478 O   0  0
    2.2920   -1.8383    0.7568 C   0  0
    1.2682   -0.7545    0.8896 C   0  0  1  0  0  0
    1.3573    0.0855   -0.3980 C   0  0
    0.1208    0.9902   -0.5228 C   0  0
   -1.1280    0.0916   -0.6758 C   0  0
   -1.3038   -0.7452    0.5999 C   0  0
   -0.0442   -1.5939    0.8558 C   0  0  1  0  0  0
    0.3243   -2.6371   -0.1560 C   0  0
   -0.5202   -3.3268   -0.8590 O   0  0
    1.7326   -2.8953   -0.0202 N   0  0
    2.4608   -4.1154   -0.4498 C   0  0
    1.5502   -5.3429   -0.2809 C   0  0
    2.3626   -6.6367   -0.4537 C   0  0
    1.3873   -7.8246   -0.4601 C   0  0
    2.1406   -9.1435   -0.5061 N   0  0
    2.8992   -9.3696    0.7867 C   0  0
    3.4606  -10.8037    0.7881 C   0  0
    4.2756  -11.0529   -0.4729 N   0  0
    3.7527  -10.5238   -1.8101 C   0  0
    3.1399   -9.1249   -1.6469 C   0  0
    5.2251  -12.2268   -0.4349 C   0  0
    5.4832  -12.8964    0.7442 N   0  0
    6.5223  -14.1522    0.4987 S   0  0
    6.6764  -13.8641   -1.1281 C   0  0
    7.4551  -14.5775   -2.0243 C   0  0
    7.4592  -14.1625   -3.3538 C   0  0
    6.7055  -13.0587   -3.7531 C   0  0
    5.9294  -12.3552   -2.8372 C   0  0
    5.9194  -12.7783   -1.5119 C   0  0
  1  2  2  0
  3  2  1  0
  3  4  1  0
  4  5  1  0
  5  6  1  0
  6  7  1  0
  7  8  1  0
  3  8  1  0
  8  9  1  0
  9 10  2  0
  9 11  1  0
  2 11  1  0
 11 12  1  0
 12 13  1  0
 13 14  1  0
 14 15  1  0
 15 16  1  0
 16 17  1  0
 17 18  1  0
 18 19  1  0
 19 20  1  0
 20 21  1  0
 16 21  1  0
 19 22  1  0
 22 23  4  0
 23 24  4  0
 24 25  4  0
 25 26  4  0
 26 27  4  0
 27 28  4  0
 28 29  4  0
 29 30  4  0
 22 30  4  0
 25 30  4  0
M  END
> <Name>
Molecule

> <MOLENAME>
PEROSPIRONE

> <cas#>
150915-41-6

> <Smiles>
O=C1N(CCCCN2CCN(c3:c(:c4:s:n:3):c:c:c:c:4)CC2)C(=O)[C@@H]([C@@H]15)CCCC5

$$$$
Molecule
  SciTegic08252015313D

 27 27  0  0  0  0            999 V2000
    2.2241   -2.9039   -0.0005 O   0  5
    2.2497   -1.4801   -0.0001 C   0  0
    3.3782   -0.8505    0.0003 O   0  0
    1.0095   -0.7245   -0.0001 C   0  0
    1.0526    0.6654    0.0003 C   0  0
   -0.1310    1.3905    0.0003 C   0  0
   -1.3468    0.7180   -0.0001 C   0  0
   -1.3692   -0.6714   -0.0005 C   0  0
   -0.1939   -1.3803   -0.0005 N   0  0
    9.6719   -2.8964   -0.0004 O   0  5
    9.7081   -1.4730    0.0001 C   0  0
   10.8402   -0.8504    0.0005 O   0  0
    8.4762   -0.7112    0.0001 C   0  0
    8.5231    0.6776    0.0004 C   0  0
    7.3418    1.4079    0.0005 C   0  0
    6.1252    0.7387    0.0001 C   0  0
    6.1023   -0.6508   -0.0003 C   0  0
    7.2717   -1.3650   -0.0003 N   0  0
   17.1813   -2.8543   -0.0005 O   0  5
   17.1994   -1.4299    0.0000 C   0  0
   18.3284   -0.7934    0.0006 O   0  0
   15.9458   -0.6884   -0.0001 C   0  0
   15.9593    0.7016    0.0004 C   0  0
   14.7609    1.4040    0.0003 C   0  0
   13.5593    0.7077   -0.0003 C   0  0
   13.5688   -0.6817   -0.0009 C   0  0
   14.7553   -1.3681   -0.0008 N   0  0
  1  2  1  0
  2  3  2  0
  2  4  1  0
  4  5  4  0
  5  6  4  0
  6  7  4  0
  7  8  4  0
  8  9  4  0
  4  9  4  0
 10 11  1  0
 11 12  2  0
 11 13  1  0
 13 14  4  0
 14 15  4  0
 15 16  4  0
 16 17  4  0
 17 18  4  0
 13 18  4  0
 19 20  1  0
 20 21  2  0
 20 22  1  0
 22 23  4  0
 23 24  4  0
 24 25  4  0
 25 26  4  0
 26 27  4  0
 22 27  4  0
M  CHG  3   1  -1  10  -1  19  -1
M  END
> <Name>
Molecule

> <MOLENAME>
CHROMIUM PICOLINATE

> <cas#>
14639-25-9

> <Smiles>
[O-]C(c1:n:c:c:c:c:1)=O.[O-]C(c2:n:c:c:c:c:2)=O.[O-]C(c3:n:c:c:c:c:3)=O

$$$$
Molecule
  SciTegic08252015313D

 30 31  0  0  1  0            999 V2000
    1.5623   -2.9593   -7.7594 C   0  0
    1.9054   -1.8068   -6.7980 C   0  0
    2.5338   -2.3704   -5.5632 O   0  0
    2.8197   -1.2986   -4.6148 C   0  0
    2.5163   -0.0712   -4.9030 O   0  0
    3.3957   -1.6396   -3.2788 C   0  0  2  0  0  0
    2.6786   -2.9199   -2.8053 C   0  0
    3.2292   -0.3898   -2.3340 C   0  0
    3.6327   -0.6100   -0.8259 C   0  0  1  0  0  0
    2.5523   -1.4111   -0.0395 C   0  0
    1.2324   -0.6702   -0.0248 C   0  0
    1.1998    0.7181   -0.1014 C   0  0
   -0.0136    1.3912   -0.0887 C   0  0
   -1.2021    0.6750   -0.0019 C   0  0
   -1.1744   -0.7105    0.0773 C   0  0
    0.0429   -1.3832    0.0707 C   0  0
   -2.4718    1.3910    0.0093 C   0  0
   -2.4826    2.7780   -0.0387 C   0  0
   -3.6906    3.4655   -0.0268 C   0  0
   -4.8876    2.7621    0.0315 C   0  0
   -4.8768    1.3728    0.0785 C   0  0
   -3.6694    0.6856    0.0684 C   0  0
    4.9205   -1.3332   -0.7688 N   0  0
    6.1317   -0.7300   -1.2558 C   0  0
    6.1283    0.4845   -1.7099 O   0  0
    7.3935   -1.5344   -1.2569 C   0  0
    8.5186   -0.7576   -1.9638 C   0  0
    9.8220   -1.5503   -2.0633 C   0  0
    9.8972   -3.0166   -1.8379 O   0  5
   10.9093   -0.9171   -2.3758 O   0  0
  1  2  1  0
  2  3  1  0
  3  4  1  0
  4  5  2  0
  4  6  1  0
  6  7  1  0
  6  8  1  0
  8  9  1  0
  9 10  1  0
 10 11  1  0
 11 12  4  0
 12 13  4  0
 13 14  4  0
 14 15  4  0
 15 16  4  0
 11 16  4  0
 14 17  1  0
 17 18  4  0
 18 19  4  0
 19 20  4  0
 20 21  4  0
 21 22  4  0
 17 22  4  0
  9 23  1  0
 23 24  1  0
 24 25  2  0
 24 26  1  0
 26 27  1  0
 27 28  1  0
 28 29  1  0
 28 30  2  0
M  CHG  1  29  -1
M  END
> <Name>
Molecule

> <MOLENAME>
AHU377

> <cas#>
149709-62-6

> <Smiles>
CCOC([C@@H](C[C@H](NC(CCC(=O)[O-])=O)Cc1:c:c:c(c2:c:c:c:c:c:2):c:c:1)C)=O

$$$$
Molecule
  SciTegic08252015313D

 24 27  0  0  0  0            999 V2000
    2.7333   -2.6335    1.4962 N   0  5
    2.7970   -1.5613    0.1377 S   0  0
    3.9626   -0.5433    0.3257 O   0  0
    3.0257   -2.3882   -1.1641 O   0  0
    1.2814   -0.7031    0.0316 C   0  0
    1.2598    0.6855   -0.0183 C   0  0
    0.0468    1.3606   -0.0792 C   0  0
   -1.1512    0.6461   -0.0820 C   0  0
   -2.4960    1.3093   -0.1281 N   0  0
   -2.6726    2.8305    0.0653 C   0  0
   -1.5556    3.5576   -0.5547 N   0  5
    0.0326    3.0919   -0.1513 S   0  0
    1.0436    3.6008   -1.2237 O   0  0
    0.4099    3.6734    1.2454 O   0  0
   -4.0294    3.3865   -0.4825 C   0  0
   -4.1915    3.0427   -1.9981 C   0  0
   -5.5878    2.3640   -2.0597 C   0  0
   -5.5350    1.5502   -0.7571 C   0  0
   -5.3012    2.7652    0.1645 C   0  0
   -6.4116    3.6286   -0.3377 C   0  0
   -6.5690    3.4055   -1.6330 C   0  0
   -1.1197   -0.7405   -0.0402 C   0  0
    0.0913   -1.4164    0.0143 C   0  0
    0.1139   -3.1358    0.0589 Cl  0  0
  1  2  1  0
  2  3  2  0
  2  4  2  0
  2  5  1  0
  5  6  4  0
  6  7  4  0
  7  8  4  0
  8  9  1  0
  9 10  1  0
 10 11  1  0
 11 12  1  0
  7 12  1  0
 12 13  2  0
 12 14  2  0
 10 15  1  0
 15 16  1  0
 16 17  1  0
 17 18  1  0
 18 19  1  0
 15 19  1  0
 19 20  1  0
 20 21  2  0
 17 21  1  0
  8 22  4  0
 22 23  4  0
  5 23  4  0
 23 24  1  0
M  CHG  2   1  -1  11  -1
M  END
> <Name>
Molecule

> <MOLENAME>
CYCLOTHIAZIDE

> <cas#>
2259-96-3

> <Smiles>
[NH-]S(c1:c(Cl):c:c2:c(S(=O)(=O)[N-]C(C3C4CC(C=C4)C3)N2):c:1)(=O)=O

$$$$
Molecule
  SciTegic08252015313D

 27 30  0  0  1  0            999 V2000
    2.1481   -2.1289    2.6435 C   0  0
    1.7500   -2.8239    1.3032 C   0  0  2  0  0  0
    2.1559   -1.9295    0.0479 C   0  0
    1.1731   -0.7559    0.3217 C   0  0  1  0  0  0
    1.1279    0.4296   -0.6494 C   0  0  2  0  0  0
    2.5410    1.0297   -0.7147 C   0  0
    2.5738    2.2872   -1.5905 C   0  0
    1.5467    3.2540   -1.0981 C   0  0
    1.9070    4.5270   -0.9056 C   0  0
    0.9514    5.4927   -0.4362 C   0  0
    1.3087    6.7380   -0.2954 O   0  0
   -0.3771    5.0740   -0.0564 C   0  0
   -0.7683    3.8122   -0.2508 C   0  0
    0.1237    2.7808   -0.9014 C   0  0  1  0  0  0
   -0.4028    2.5052   -2.3287 C   0  0
    0.1475    1.4773   -0.0115 C   0  0  2  0  0  0
    0.7227    1.8584    1.3091 F   0  0
   -1.3123    0.8425    0.2981 C   0  0  1  0  0  0
   -2.1470    0.5312   -0.9153 O   0  0
   -1.1449   -0.4905    1.1417 C   0  0
   -0.1704   -1.4732    0.4336 C   0  0  1  0  0  0
   -0.6461   -1.8594   -0.9936 C   0  0
    0.1869   -2.8675    1.1627 C   0  0  1  0  0  0
   -0.2355   -4.0336    0.2129 C   0  0
   -1.4993   -4.3092    0.0815 O   0  0
    0.7688   -5.0760   -0.2798 C   0  0
    1.2245   -4.7887   -1.6845 O   0  0
  2  1  1  0
  2  3  1  0
  4  3  1  0
  4  5  1  0
  5  6  1  0
  6  7  1  0
  7  8  1  0
  8  9  2  0
  9 10  1  0
 10 11  2  0
 10 12  1  0
 12 13  2  0
 13 14  1  0
  8 14  1  0
 14 15  1  0
 14 16  1  0
  5 16  1  0
 16 17  1  6
 16 18  1  0
 18 19  1  0
 18 20  1  0
 20 21  1  0
  4 21  1  0
 21 22  1  0
 21 23  1  0
  2 23  1  0
 23 24  1  0
 24 25  2  0
 24 26  1  0
 26 27  1  0
M  END
> <Name>
Molecule

> <MOLENAME>
DESOXIMETASONE

> <cas#>
382-67-2

> <Smiles>
C[C@H]1[C@H](C(CO)=O)[C@](C)([C@H]2C1)C[C@H](O)[C@@](F)([C@H]23)[C@](C)(C(=C4)CC3)C=CC4=O

$$$$
Molecule
  SciTegic08252015313D

 16 16  0  0  0  0            999 V2000
    5.7981   -0.2149    2.9535 Br  0  0
    4.2991   -1.2706    2.4186 C   0  0
    3.3670   -0.4219    1.5376 C   0  0
    2.1901   -1.2474    1.1069 C   0  0
    2.0817   -2.4787    1.4972 O   0  0
    1.1834   -0.6688    0.2534 N   0  0
    1.3105    0.7244   -0.2131 C   0  0
    0.0256    1.4941    0.1380 C   0  0
   -1.1657    0.6940   -0.2523 N   0  0
   -1.2635   -0.7342    0.1556 C   0  0
    0.0350   -1.4720   -0.2106 C   0  0
   -2.2637    1.3282   -0.9368 C   0  0
   -3.3203    0.6440   -1.2447 O   0  0
   -2.1790    2.7839   -1.2922 C   0  0
   -3.4818    3.2247   -1.9805 C   0  0
   -3.3674    5.0795   -2.4210 Br  0  0
  1  2  1  0
  2  3  1  0
  3  4  1  0
  4  5  2  0
  4  6  1  0
  6  7  1  0
  7  8  1  0
  8  9  1  0
  9 10  1  0
 10 11  1  0
  6 11  1  0
  9 12  1  0
 12 13  2  0
 12 14  1  0
 14 15  1  0
 15 16  1  0
M  END
> <Name>
Molecule

> <MOLENAME>
PIPOBROMAN

> <cas#>
54-91-1

> <Smiles>
BrCCC(N1CCN(C(CCBr)=O)CC1)=O

$$$$
Molecule
  SciTegic08252015313D

 24 28  0  0  1  0            999 V2000
    0.8036   -1.5849   -2.9511 O   0  0
    1.4359   -2.6328   -2.5212 C   0  0
    1.6994   -2.8607   -1.0990 O   0  0
    1.2308   -1.8383   -0.0887 C   0  0  1  0  0  0
    2.0481   -0.3194   -0.2069 C   0  0
    1.3995    0.3079    1.0077 C   0  0  1  0  0  0
    1.0787    1.7777    1.3999 C   0  0
   -0.4422    1.6276    2.0372 C   0  0  2  0  0  0
   -1.4894    0.4216    1.6031 C   0  0
   -0.5059   -0.7069    1.1864 C   0  0  1  0  0  0
   -0.4920   -1.7014    0.0369 C   0  0
    0.2926   -0.0274    0.4196 N   0  0
   -0.3430    1.0215   -0.4641 C   0  0
   -0.7501    1.9753    0.5855 C   0  0
   -1.3500    3.0856    0.2898 O   0  0
    1.9461   -3.6707   -3.4356 C   0  0
    2.6424   -4.7988   -3.0003 C   0  0
    2.9624   -5.5287   -4.1250 N   0  0
    2.4835   -4.8796   -5.2277 C   0  0
    2.5727   -5.2420   -6.5630 C   0  0
    1.9858   -4.3795   -7.4854 C   0  0
    1.3414   -3.2085   -7.0718 C   0  0
    1.2627   -2.8600   -5.7220 C   0  0
    1.8514   -3.7291   -4.8217 C   0  0
  1  2  2  0
  2  3  1  0
  4  3  1  0
  4  5  1  0
  6  5  1  0
  6  7  1  0
  8  7  1  0
  8  9  1  0
 10  9  1  0
 10 11  1  0
  4 11  1  0
 10 12  1  0
  6 12  1  0
 12 13  1  0
 13 14  1  0
  8 14  1  0
 14 15  2  0
  2 16  1  0
 16 17  4  0
 17 18  4  0
 18 19  4  0
 19 20  4  0
 20 21  4  0
 21 22  4  0
 22 23  4  0
 23 24  4  0
 16 24  4  0
 19 24  4  0
M  STY  1   1 DAT
M  SLB  1   1   1
M  SAL   1  1  18
M  SDT   1 MRV_IMPLICIT_H                                        
M  SDD   1     0.0000    0.0000    DR    ALL  1       0
M  SED   1 IMPL_H1
M  END
> <Name>
Molecule

> <MOLENAME>
DOLASETRON

> <cas#>
115956-12-2

> <Smiles>
O=C(c1:c(:c2:[nH]:c:1):c:c:c:c:2)O[C@@H]3C[C@@H](N4[C@H]5C3)C[C@H](C(=O)C4)C5

$$$$
Molecule
  SciTegic08252015313D

 22 24  0  0  0  0            999 V2000
    2.5106   -1.4637    0.0003 N   0  0
    1.2199   -0.7428    0.0016 C   0  0
    1.2059    0.6458    0.0042 C   0  0
   -0.0057    1.3238    0.0049 C   0  0
   -1.2029    0.6177    0.0031 C   0  0
   -1.1891   -0.7717    0.0008 C   0  0
    0.0238   -1.4516    0.0000 C   0  0
   -2.7211    1.4915    0.0016 S   0  0
   -3.5780    1.0634   -1.2285 O   0  0
   -3.5094    1.1839    1.3110 O   0  0
   -2.3678    3.1789   -0.0859 N   0  5
   -3.4379    4.1602   -0.1273 C   0  0
   -4.7868    3.8395   -0.1073 C   0  0
   -5.4747    5.0486   -0.1610 C   0  0
   -4.5572    6.0729   -0.2119 N   0  0
   -3.3179    5.5259   -0.1909 N   0  0
   -2.0875    6.3251   -0.2283 C   0  0
   -2.1840    7.7094   -0.2895 C   0  0
   -1.0353    8.4922   -0.3253 C   0  0
    0.2182    7.8935   -0.2997 C   0  0
    0.3207    6.5100   -0.2384 C   0  0
   -0.8297    5.7334   -0.2030 C   0  0
  1  2  1  0
  2  3  4  0
  3  4  4  0
  4  5  4  0
  5  6  4  0
  6  7  4  0
  2  7  4  0
  5  8  1  0
  8  9  2  0
  8 10  2  0
  8 11  1  0
 11 12  1  0
 12 13  4  0
 13 14  4  0
 14 15  4  0
 15 16  4  0
 12 16  4  0
 16 17  1  0
 17 18  4  0
 18 19  4  0
 19 20  4  0
 20 21  4  0
 21 22  4  0
 17 22  4  0
M  CHG  1  11  -1
M  END
> <Name>
Molecule

> <MOLENAME>
SULFAPHENAZOLE

> <cas#>
526-08-9

> <Smiles>
Nc1:c:c:c(S([N-]c2:n(c3:c:c:c:c:c:3):n:c:c:2)(=O)=O):c:c:1

$$$$
Molecule
  SciTegic08252015313D

 21 21  0  0  0  0            999 V2000
    4.7791   -3.0064    0.3503 O   0  5
    4.9322   -1.5707    0.1344 C   0  0
    6.1120   -1.0337    0.1073 O   0  0
    3.7451   -0.7483   -0.0199 C   0  0
    3.8609    0.5397   -0.1220 O   0  0
    2.4498   -1.4090   -0.0222 N   0  0
    1.1963   -0.6699   -0.0216 C   0  0
    1.1881    0.7188   -0.0216 C   0  0
   -0.0166    1.4079   -0.0099 C   0  0
   -1.2165    0.7087    0.0180 C   0  0
   -1.2182   -0.6817    0.0184 C   0  0
   -2.4758   -1.4403    0.0412 N   0  0
   -3.7854   -0.7780    0.0287 C   0  0
   -3.8753    0.5134   -0.0403 O   0  0
   -5.0304   -1.5710    0.0590 C   0  0
   -5.0141   -3.0133    0.3321 O   0  5
   -6.1650   -0.9784   -0.1485 O   0  0
   -0.0076   -1.3674   -0.0028 C   0  0
    0.0016   -3.0914   -0.0018 Cl  0  0
   -0.0152    2.8300    0.0025 C   0  0
   -0.0074    4.0200    0.0078 N   0  0
  1  2  1  0
  2  3  2  0
  2  4  1  0
  4  5  2  0
  4  6  1  0
  6  7  1  0
  7  8  4  0
  8  9  4  0
  9 10  4  0
 10 11  4  0
 11 12  1  0
 12 13  1  0
 13 14  2  0
 13 15  1  0
 15 16  1  0
 15 17  2  0
 11 18  4  0
  7 18  4  0
 18 19  1  0
  9 20  1  0
 20 21  3  0
M  CHG  2   1  -1  16  -1
M  END
> <Name>
Molecule

> <MOLENAME>
LODOXAMIDE

> <cas#>
53882-12-5

> <Smiles>
[O-]C(C(Nc1:c(Cl):c(NC(C(=O)[O-])=O):c:c(C#N):c:1)=O)=O

$$$$
Molecule
  SciTegic08252015313D

 20 22  0  0  0  0            999 V2000
    2.3840   -2.8833    0.3075 O   0  5
    2.4038   -1.4323    0.1430 C   0  0
    3.5321   -0.7956    0.0993 O   0  0
    1.1469   -0.7032    0.0554 C   0  0
    1.1540    0.6933   -0.0177 C   0  0
   -0.0370    1.4171   -0.0691 C   0  0
   -1.2148    0.6898   -0.0447 C   0  0
   -2.5072    1.1394   -0.0662 N   0  0
   -3.2677   -0.0087   -0.0220 C   0  0
   -2.4956   -1.1283    0.0215 O   0  0
   -1.2222   -0.6812    0.0160 C   0  0
   -0.0495   -1.4154    0.0693 C   0  0
   -4.7212   -0.0286   -0.0146 C   0  0
   -5.4324    1.1648   -0.0147 C   0  0
   -6.8215    1.1427   -0.0042 C   0  0
   -7.7039    2.6194    0.0004 Cl  0  0
   -7.4978   -0.0715    0.0041 C   0  0
   -6.7849   -1.2645    0.0026 C   0  0
   -7.6216   -2.7681    0.0092 Cl  0  0
   -5.3957   -1.2428   -0.0050 C   0  0
  1  2  1  0
  2  3  2  0
  2  4  1  0
  4  5  4  0
  5  6  4  0
  6  7  4  0
  7  8  4  0
  8  9  4  0
  9 10  4  0
 10 11  4  0
  7 11  4  0
 11 12  4  0
  4 12  4  0
  9 13  1  0
 13 14  4  0
 14 15  4  0
 15 16  1  0
 15 17  4  0
 17 18  4  0
 18 19  1  0
 18 20  4  0
 13 20  4  0
M  CHG  1   1  -1
M  END
> <Name>
Molecule

> <MOLENAME>
TAFAMIDIS

> <cas#>
594839-88-0

> <Smiles>
[O-]C(c1:c:c(:c2:c:c:1):o:c(c3:c:c(Cl):c:c(Cl):c:3):n:2)=O

$$$$
Molecule
  SciTegic08252015313D

 19 19  0  0  0  0            999 V2000
    6.3919   -0.8613    0.0007 C   0  0
    5.0953   -1.6959   -0.0027 C   0  0
    3.8919   -0.7904   -0.0030 C   0  0
    4.0837    0.5289   -0.0009 C   0  0
    2.5313   -1.4279   -0.0043 C   0  0
    2.5025   -2.7228   -0.0065 O   0  0
    1.2157   -0.6613    0.0012 C   0  0
    1.1883    0.7312    0.0038 C   0  0
   -0.0123    1.4280    0.0122 C   0  0
   -1.2132    0.7338    0.0214 C   0  0
   -2.4841    1.4601    0.0328 O   0  0
   -2.2153    2.9370    0.0099 C   0  0
   -3.5027    3.7213    0.0546 C   0  0
   -4.7787    3.0592    0.3445 O   0  5
   -3.4797    4.9995   -0.1625 O   0  0
   -1.2027   -0.6539    0.0170 C   0  0
   -2.6889   -1.5196    0.0197 Cl  0  0
    0.0017   -1.3499    0.0054 C   0  0
   -0.0558   -3.0735   -0.0051 Cl  0  0
  1  2  1  0
  2  3  1  0
  3  4  2  0
  3  5  1  0
  5  6  2  0
  5  7  1  0
  7  8  4  0
  8  9  4  0
  9 10  4  0
 10 11  1  0
 11 12  1  0
 12 13  1  0
 13 14  1  0
 13 15  2  0
 10 16  4  0
 16 17  1  0
 16 18  4  0
  7 18  4  0
 18 19  1  0
M  CHG  1  14  -1
M  END
> <Name>
Molecule

> <MOLENAME>
ETHACRYNIC ACID

> <cas#>
58-54-8

> <Smiles>
CCC(C(c1:c(Cl):c(Cl):c(OCC(=O)[O-]):c:c:1)=O)=C

$$$$
Molecule
  SciTegic08252015313D

 21 22  0  0  0  0            999 V2000
    3.6284   -0.4733    0.0049 C   0  0
    2.4735   -1.4320   -0.0024 O   0  0
    1.2085   -0.6933    0.0000 C   0  0
    1.2084    0.6970    0.0118 C   0  0
    0.0057    1.3929    0.0105 C   0  0
   -1.1994    0.6992   -0.0127 C   0  0
   -2.5108    1.4411   -0.0128 C   0  0
   -2.5032    2.5809   -1.0283 N   0  0
   -1.8925    2.3958   -2.4097 C   0  0
   -2.8613    1.6135   -3.3096 C   0  0
   -2.2364    1.4461   -4.6846 N   0  3
   -3.1853    0.6725   -5.5835 C   0  0
   -0.9238    0.6880   -4.5577 C   0  0
   -3.4769    3.6776   -0.8472 C   0  0
   -3.6498    4.6079   -1.8401 N   0  0
   -4.5528    5.6285   -1.6814 C   0  0
   -5.2933    5.7188   -0.5099 C   0  0
   -5.1114    4.7722    0.4907 C   0  0
   -4.2048    3.7587    0.3139 N   0  0
   -1.1983   -0.6904   -0.0193 C   0  0
    0.0043   -1.3864   -0.0116 C   0  0
  1  2  1  0
  2  3  1  0
  3  4  4  0
  4  5  4  0
  5  6  4  0
  6  7  1  0
  7  8  1  0
  8  9  1  0
  9 10  1  0
 10 11  1  0
 11 12  1  0
 11 13  1  0
  8 14  1  0
 14 15  4  0
 15 16  4  0
 16 17  4  0
 17 18  4  0
 18 19  4  0
 14 19  4  0
  6 20  4  0
 20 21  4  0
  3 21  4  0
M  CHG  1  11   1
M  END
> <Name>
Molecule

> <MOLENAME>
THONZYLAMINE

> <cas#>
91-85-0

> <Smiles>
COc1:c:c:c(CN(c2:n:c:c:c:n:2)CC[NH+](C)C):c:c:1

$$$$
Molecule
  SciTegic08252015313D

 21 24  0  0  1  0            999 V2000
   -0.9885   -3.6176    0.1035 C   0  0
    0.0679   -2.5822    0.0953 N   0  0
    1.4196   -2.8278    0.0970 C   0  0
    2.0831   -1.6054    0.0347 C   0  0
    3.5791   -1.3460   -0.0119 C   0  0
    3.9551   -0.1060   -0.0510 O   0  0
    4.7374   -2.4147    0.0118 C   0  0  2  0  0  0
    4.8572   -3.3117   -1.2759 C   0  0
    3.6746   -4.2983   -1.4640 C   0  0
    3.2775   -4.8638   -0.1274 C   0  0
    2.3265   -5.8105    0.1263 N   0  0
    2.2127   -5.9725    1.4880 C   0  0
    3.1056   -5.1123    2.0943 N   0  3
    3.7436   -4.4224    1.0940 C   0  0
    4.7419   -3.3398    1.2634 C   0  0
    1.1011   -0.6182    0.0112 C   0  0
    1.2226    0.7582   -0.0380 C   0  0
    0.0373    1.4951   -0.0544 C   0  0
   -1.2111    0.8651   -0.0258 C   0  0
   -1.3152   -0.5222    0.0247 C   0  0
   -0.1265   -1.2343    0.0447 C   0  0
  1  2  1  0
  2  3  4  0
  3  4  4  0
  4  5  1  0
  5  6  2  0
  7  5  1  0
  7  8  1  0
  8  9  1  0
  9 10  1  0
 10 11  4  0
 11 12  4  0
 12 13  4  0
 13 14  4  0
 10 14  4  0
 14 15  1  0
  7 15  1  0
  4 16  4  0
 16 17  4  0
 17 18  4  0
 18 19  4  0
 19 20  4  0
 20 21  4  0
  2 21  4  0
 16 21  4  0
M  CHG  1  13   1
M  STY  1   1 DAT
M  SLB  1   1   1
M  SAL   1  1  13
M  SDT   1 MRV_IMPLICIT_H                                        
M  SDD   1     0.0000    0.0000    DR    ALL  1       0
M  SED   1 IMPL_H1
M  END
> <Name>
Molecule

> <MOLENAME>
RAMOSETRON

> <cas#>
132036-88-5

> <Smiles>
Cn1:c(:c2:c(C([C@H]3Cc(:c4CC3):[nH+]:c:[nH]:4)=O):c:1):c:c:c:c:2

$$$$
Molecule
  SciTegic08252015313D

 18 19  0  0  0  0            999 V2000
    1.1241   -3.3597   -0.1563 C   0  0
    1.8486   -2.0155    0.0401 C   0  0
    2.9995   -1.8943   -0.9504 C   0  0
    3.8210   -0.6785   -1.0616 O   0  5
    3.2967   -2.9168   -1.6902 O   0  0
    0.8452   -0.8742   -0.0080 C   0  0
    1.1699    0.4781   -0.0268 C   0  0
    0.0301    1.2798   -0.0372 C   0  0
   -1.1359    0.5184   -0.0202 C   0  0
   -0.7987   -1.1071    0.0020 S   0  0
   -2.5270    1.0525   -0.0190 C   0  0
   -3.5095    0.2062   -0.0178 O   0  0
   -2.8520    2.5075   -0.0117 C   0  0
   -1.8626    3.4874   -0.0050 C   0  0
   -2.2039    4.8334    0.0038 C   0  0
   -3.5411    5.2106    0.0070 C   0  0
   -4.5327    4.2383    0.0010 C   0  0
   -4.1866    2.8914   -0.0084 C   0  0
  1  2  1  0
  2  3  1  0
  3  4  1  0
  3  5  2  0
  2  6  1  0
  6  7  4  0
  7  8  4  0
  8  9  4  0
  9 10  4  0
  6 10  4  0
  9 11  1  0
 11 12  2  0
 11 13  1  0
 13 14  4  0
 14 15  4  0
 15 16  4  0
 16 17  4  0
 17 18  4  0
 13 18  4  0
M  CHG  1   4  -1
M  END
> <Name>
Molecule

> <MOLENAME>
TIAPROFENIC ACID

> <cas#>
33005-95-7

> <Smiles>
CC(c1:s:c(C(c2:c:c:c:c:c:2)=O):c:c:1)C(=O)[O-]

$$$$
Molecule
  SciTegic08252015313D

 18 18  0  0  0  0            999 V2000
    9.9300   -1.0582   -0.0649 C   0  0
    8.6405   -0.2175   -0.0391 C   0  0
    8.6333    0.6704    1.2191 C   0  0
    7.4373   -1.1446   -0.0160 N   0  3
    6.1525   -0.3312   -0.0080 C   0  0
    4.9497   -1.2915   -0.0008 C   0  0
    4.9975   -2.1582   -1.2226 O   0  0
    3.6374   -0.4876    0.0024 C   0  0
    2.4793   -1.4425    0.0015 O   0  0
    1.2168   -0.7041    0.0005 C   0  0
    1.2162    0.6851    0.0005 C   0  0
    0.0120    1.3795   -0.0001 C   0  0
   -1.1915    0.6846   -0.0004 C   0  0
   -1.1911   -0.7052   -0.0005 C   0  0
    0.0124   -1.3989   -0.0001 C   0  0
    0.0157   -2.8988   -0.0004 C   0  0
   -1.3979   -3.4030   -0.0009 C   0  0
   -1.6369   -4.7125   -0.0012 C   0  0
  1  2  1  0
  2  3  1  0
  2  4  1  0
  4  5  1  0
  5  6  1  0
  6  7  1  0
  6  8  1  0
  8  9  1  0
  9 10  1  0
 10 11  4  0
 11 12  4  0
 12 13  4  0
 13 14  4  0
 14 15  4  0
 10 15  4  0
 15 16  1  0
 16 17  1  0
 17 18  2  0
M  CHG  1   4   1
M  END
> <Name>
Molecule

> <MOLENAME>
ALPRENOLOL

> <cas#>
13655-52-2

> <Smiles>
CC([NH2+]CC(COc1:c(CC=C):c:c:c:c:1)O)C

$$$$
Molecule
  SciTegic08252015313D

 17 18  0  0  0  0            999 V2000
    1.5070   -2.1711   -0.0003 C   0  0
    0.6461   -0.9425   -0.0002 C   0  0
    1.1285    0.3558    0.0002 C   0  0
   -0.0179    1.1332    0.0001 C   0  0
   -1.1302    0.3296   -0.0003 N   0  0
   -0.7101   -0.9439   -0.0005 O   0  0
   -0.0274    2.5920    0.0004 C   0  0
   -1.1490    3.2429    0.0002 O   0  0
    1.2255    3.2973    0.0009 N   0  0
    1.2666    4.7463    0.0011 N   0  0
    2.6355    5.4183    0.0011 C   0  0
    2.5615    6.9194    0.0019 C   0  0
    1.3414    7.5818    0.0022 C   0  0
    1.3041    8.9718    0.0029 C   0  0
    2.4879    9.6984    0.0033 C   0  0
    3.7101    9.0363    0.0031 C   0  0
    3.7459    7.6488    0.0024 C   0  0
  1  2  1  0
  2  3  4  0
  3  4  4  0
  4  5  4  0
  5  6  4  0
  2  6  4  0
  4  7  1  0
  7  8  2  0
  7  9  1  0
  9 10  1  0
 10 11  1  0
 11 12  1  0
 12 13  4  0
 13 14  4  0
 14 15  4  0
 15 16  4  0
 16 17  4  0
 12 17  4  0
M  END
> <Name>
Molecule

> <MOLENAME>
ISOCARBOXAZID

> <cas#>
59-63-2

> <Smiles>
Cc1:o:n:c(C(NNCc2:c:c:c:c:c:2)=O):c:1

$$$$
Molecule
  SciTegic08252015313D

 17 19  0  0  0  0            999 V2000
    2.3091   -4.1520   -0.0004 C   0  0
    1.5889   -2.8360   -0.0003 C   0  0
    2.2252   -1.5940   -0.0002 C   0  0
    1.1788   -0.6873   -0.0001 C   0  0
    1.2195    0.6964    0.0000 C   0  0
    0.0020    1.3772    0.0001 C   0  0
    0.0204    2.8289    0.0002 C   0  0
    1.3325    3.5568    0.0003 C   0  0
   -1.1127    3.5176    0.0001 C   0  0
   -2.4026    2.8423    0.0000 C   0  0
   -3.4867    3.5532    0.0000 O   0  0
   -2.5087    1.3785    0.0001 O   0  0
   -1.2122    0.6794    0.0001 C   0  0
   -1.2220   -0.7144    0.0000 C   0  0
   -2.5132   -1.4756    0.0001 C   0  0
   -0.0070   -1.3757   -0.0001 C   0  0
    0.2335   -2.7067   -0.0002 O   0  0
  1  2  1  0
  2  3  4  0
  3  4  4  0
  4  5  4  0
  5  6  4  0
  6  7  4  0
  7  8  1  0
  7  9  4  0
  9 10  4  0
 10 11  2  0
 10 12  4  0
 12 13  4  0
  6 13  4  0
 13 14  4  0
 14 15  1  0
 14 16  4  0
  4 16  4  0
 16 17  4  0
  2 17  4  0
M  END
> <Name>
Molecule

> <MOLENAME>
TRIOXSALEN

> <cas#>
3902-71-4

> <Smiles>
Cc1:o:c(:c2:c:1):c(C):c(:c3:c:2):o:c(=O):c:c:3C

$$$$
Molecule
  SciTegic08252015313D

 13 13  0  0  0  0            999 V2000
    7.5183   -1.0734   -0.0030 C   0  0
    6.2021   -0.2750    0.0287 C   0  0
    5.0146   -1.2515    0.0008 C   0  0
    3.6934   -0.4640    0.0295 C   0  0
    2.5218   -1.4573   -0.0309 C   0  0
    1.2170   -0.7186   -0.0247 C   0  0
    1.1910    0.6636    0.1145 C   0  0
   -0.0249    1.3374    0.1138 C   0  0
   -1.2124    0.6291   -0.0281 C   0  0
   -2.5246    1.3566   -0.0312 C   0  0
   -1.1855   -0.7533   -0.1684 C   0  0
    0.0295   -1.4260   -0.1658 C   0  0
    0.0629   -2.8770   -0.3152 O   0  0
  1  2  1  0
  2  3  1  0
  3  4  1  0
  4  5  1  0
  5  6  1  0
  6  7  4  0
  7  8  4  0
  8  9  4  0
  9 10  1  0
  9 11  4  0
 11 12  4  0
  6 12  4  0
 12 13  1  0
M  END
> <Name>
Molecule

> <MOLENAME>
AMYLMETACRESOL

> <cas#>
1300-94-3

> <Smiles>
CCCCCc1:c(O):c:c(C):c:c:1

$$$$
Molecule
  SciTegic08252015313D

 40 42  0  0  1  0            999 V2000
    9.9192   -1.9251   -0.1616 C   0  0
    8.7122   -0.9628   -0.0978 C   0  0
    7.4137   -1.7560    0.0214 N   0  3
    7.4032   -2.5624    1.3217 C   0  0
    7.4845   -1.6174    2.5459 C   0  0
    6.2262   -0.8020   -0.0062 C   0  0
    4.9069   -1.6016    0.0055 C   0  0
    3.7516   -0.6481   -0.0048 O   0  0
    2.4987   -1.3970    0.0077 C   0  0
    2.5157   -2.6929    0.0237 O   0  0
    1.2272   -0.6807    0.0033 C   0  0
    1.2137    0.7062   -0.0108 C   0  0
    0.0022    1.3900   -0.0139 C   0  0
   -1.1923    0.6834   -0.0029 C   0  0
   -2.4811    1.4097   -0.0058 N   0  0
   -1.1793   -0.7081    0.0110 C   0  0
    0.0295   -1.3903    0.0142 C   0  0
   18.2438   -3.0939   -0.3338 C   0  0
   17.2326   -2.6934    0.7623 C   0  0
   17.6086   -3.3494    2.1015 C   0  0
   17.1603   -0.9151    0.7863 S   0  0
   16.4511   -0.8132   -0.8529 C   0  0  2  0  0  0
   15.0667   -0.0023   -1.1899 C   0  0  2  0  0  0
   14.8327    1.3768   -0.7477 N   0  0
   13.5592    1.9166   -1.1548 C   0  0
   12.5461    1.1117   -1.2515 O   0  0
   13.4663    3.2729   -1.7796 C   0  0
   13.2110    3.0471   -3.2649 C   0  0
   13.3945    1.7806   -3.8116 C   0  0
   13.1438    1.5494   -5.1585 C   0  0
   12.6984    2.5881   -5.9660 C   0  0
   12.5149    3.8554   -5.4247 C   0  0
   12.7744    4.0870   -4.0775 C   0  0
   14.4278   -1.1423   -0.5871 C   0  0
   13.4354   -1.1577    0.2489 O   0  0
   15.4987   -1.9710   -0.6701 N   0  0
   15.7655   -2.9984    0.3376 C   0  0  1  0  0  0
   15.5086   -4.3839   -0.2192 C   0  0
   14.4149   -5.1798    0.3226 O   0  5
   16.1767   -4.8340   -1.2362 O   0  0
  1  2  1  0
  2  3  1  0
  3  4  1  0
  4  5  1  0
  3  6  1  0
  6  7  1  0
  7  8  1  0
  8  9  1  0
  9 10  2  0
  9 11  1  0
 11 12  4  0
 12 13  4  0
 13 14  4  0
 14 15  1  0
 14 16  4  0
 16 17  4  0
 11 17  4  0
 18 19  1  0
 19 20  1  0
 19 21  1  0
 21 22  1  0
 22 23  1  0
 23 24  1  0
 24 25  1  0
 25 26  2  0
 25 27  1  0
 27 28  1  0
 28 29  4  0
 29 30  4  0
 30 31  4  0
 31 32  4  0
 32 33  4  0
 28 33  4  0
 23 34  1  0
 34 35  2  0
 34 36  1  0
 22 36  1  0
 36 37  1  0
 19 37  1  0
 37 38  1  0
 38 39  1  0
 38 40  2  0
M  CHG  2   3   1  39  -1
M  END
> <Name>
Molecule

> <MOLENAME>
PROCAINE PENICILLIN G

> <cas#>
54-35-3

> <Smiles>
CC[NH+](CCOC(c1:c:c:c(N):c:c:1)=O)CC.CC2([C@H](C(=O)[O-])N([C@@H]3S2)C(=O)[C@H]3NC(Cc4:c:c:c:c:c:4)=O)C

$$$$
Molecule
  SciTegic08252015313D

 26 27  0  0  0  0            999 V2000
    3.7855   -3.7065   -1.2047 C   0  0
    4.2765   -2.3726   -1.6900 C   0  0  3  0  0  0
    3.5964   -1.1569   -1.1178 N   0  0
    2.5902   -1.4201    0.0020 C   0  0
    1.2417   -0.6815   -0.0626 C   0  0
    1.1875    0.7049   -0.0688 C   0  0
   -0.0153    1.3633   -0.0621 N   0  0
   -1.1852    0.6526   -0.0288 C   0  0
   -2.5007    1.3743   -0.0111 C   0  0
   -1.1530   -0.7198   -0.0104 N   0  0
    0.0385   -1.3938   -0.0272 C   0  0
    0.0163   -2.8824   -0.0077 N   0  0
    3.9890    0.2042   -1.4879 C   0  0
    3.6352    1.2391   -0.7968 O   0  0
    5.2966   -2.3987   -2.5785 C   0  0
    5.9488   -1.1693   -3.1939 C   0  0
    7.4006   -1.0150   -2.6858 C   0  0
    8.0601    0.1518   -3.3639 O   0  0
    5.9052   -3.9922   -3.0441 S   0  0
    7.6954   -3.8669   -4.0285 S   0  0
    8.3279   -5.5074   -4.3639 C   0  0
    9.7138   -5.3881   -5.0244 C   0  0
   10.6990   -4.6297   -4.1530 C   0  0
   11.8326   -4.4420   -5.1563 C   0  0
   11.0827   -4.0583   -6.4629 C   0  0
    9.6596   -4.5680   -6.2758 O   0  0
  2  1  1  4
  2  3  1  0
  3  4  1  0
  4  5  1  0
  5  6  4  0
  6  7  4  0
  7  8  4  0
  8  9  1  0
  8 10  4  0
 10 11  4  0
  5 11  4  0
 11 12  1  0
  3 13  1  0
 13 14  2  0
  2 15  2  0
 15 16  1  0
 16 17  1  0
 17 18  1  0
 15 19  1  0
 19 20  1  0
 20 21  1  0
 21 22  1  0
 22 23  1  0
 23 24  1  0
 24 25  1  0
 25 26  1  0
 22 26  1  0
M  END
> <Name>
Molecule

> <MOLENAME>
FURSULTIAMINE

> <cas#>
804-30-8

> <Smiles>
CC(=C(SSCC1OCCC1)CCO)N(C=O)Cc2:c(N):n:c(C):n:c:2

$$$$
Molecule
  SciTegic08252015313D

 26 28  0  0  0  0            999 V2000
    2.4949   -1.8015    0.0138 C   0  0
    1.2454   -0.9714    0.0064 C   0  0
    1.3251    0.4132    0.0123 C   0  0
    0.1624    1.1746    0.0048 C   0  0
   -1.0990    0.5852   -0.0081 C   0  0
   -1.1519   -0.8072   -0.0138 C   0  0
    0.0003   -1.5825   -0.0066 C   0  0
   -2.4147    1.4340   -0.0193 C   0  0
   -2.4389    2.7833   -0.0383 C   0  0
   -1.2425    3.7135   -0.0528 C   0  0
   -1.6948    5.1604   -0.0163 N   0  3
   -2.5933    5.4678   -1.2067 C   0  0
   -3.5241    6.5436   -0.6549 C   0  0
   -3.8969    5.9315    0.6922 C   0  0
   -2.5328    5.4564    1.2369 C   0  0
   -3.7822    0.7882   -0.0085 C   0  0
   -3.9565   -0.5917    0.0517 C   0  0
   -5.2262   -1.1495    0.0656 C   0  0
   -6.3344   -0.3178    0.0205 C   0  0
   -6.1583    1.0574   -0.0410 C   0  0
   -7.3388    1.9165   -0.0933 C   0  0
   -8.5436    1.3509   -0.0118 C   0  0
   -9.7890    2.1369   -0.0711 C   0  0
   -9.7694    3.5880   -0.2994 O   0  5
  -10.9269    1.5321    0.0761 O   0  0
   -4.8929    1.5961   -0.0551 N   0  0
  1  2  1  0
  2  3  4  0
  3  4  4  0
  4  5  4  0
  5  6  4  0
  6  7  4  0
  2  7  4  0
  5  8  1  0
  8  9  2  0
  9 10  1  0
 10 11  1  0
 11 12  1  0
 12 13  1  0
 13 14  1  0
 14 15  1  0
 11 15  1  0
  8 16  1  0
 16 17  4  0
 17 18  4  0
 18 19  4  0
 19 20  4  0
 20 21  1  0
 21 22  2  0
 22 23  1  0
 23 24  1  0
 23 25  2  0
 20 26  4  0
 16 26  4  0
M  CHG  2  11   1  24  -1
M  END
> <Name>
Molecule

> <MOLENAME>
ACRIVASTINE

> <cas#>
87848-99-5

> <Smiles>
Cc1:c:c:c(\C(\c2:n:c(\C=C\C(=O)[O-]):c:c:c:2)=C/C[NH+]3CCCC3):c:c:1

$$$$
Molecule
  SciTegic08252015313D

 24 29  0  0  1  0            999 V2000
    0.5618   -1.3740   -3.0124 C   0  0
    1.6763   -1.5929   -1.9660 C   0  0
    1.4212   -0.8590   -0.6072 C   0  0  1  0  0  0
    1.3520    0.6818   -0.6333 C   0  0  2  0  0  0
    1.5687    0.9956    0.8179 C   0  0
    0.3797    0.6299    1.6478 C   0  0  1  0  0  0
   -0.2616    1.9745    1.9437 C   0  0  2  0  0  0
   -1.3973    2.0651    2.9589 N   0  0
   -1.2931    1.6300    4.4086 C   0  0
   -1.9361    3.4085    2.6543 C   0  0
   -2.6571    4.2542    3.4791 C   0  0
   -3.0092    5.4994    2.9602 C   0  0
   -2.6497    5.8690    1.6609 C   0  0
   -1.9527    4.9928    0.8306 C   0  0
   -1.6021    3.7653    1.3647 C   0  0
   -0.9459    2.6154    0.7024 C   0  0  2  0  0  0
   -2.0181    1.6718    0.2188 C   0  0
   -1.1431    0.5679   -0.3371 C   0  0  1  0  0  0
    0.0274    1.2977   -1.1240 C   0  0
   -0.1146    2.7937   -0.6104 C   0  0  1  0  0  0
   -0.9588    3.5582   -1.6208 O   0  0
   -0.5583   -0.2501    0.8389 N   0  3
    0.1470   -1.3971    0.1142 C   0  0  2  0  0  0
    0.4833   -2.5825    0.9600 O   0  0
  1  2  1  0
  3  2  1  0
  3  4  1  0
  4  5  1  0
  6  5  1  0
  6  7  1  0
  7  8  1  0
  8  9  1  0
  8 10  1  0
 10 11  4  0
 11 12  4  0
 12 13  4  0
 13 14  4  0
 14 15  4  0
 10 15  4  0
 15 16  1  0
  7 16  1  0
 16 17  1  0
 18 17  1  0
 18 19  1  0
  4 19  1  0
 19 20  1  0
 16 20  1  0
 20 21  1  0
 18 22  1  0
  6 22  1  0
 22 23  1  0
  3 23  1  0
 23 24  1  0
M  CHG  1  22   1
M  END
> <Name>
Molecule

> <MOLENAME>
AJMALINE

> <cas#>
4360-12-7

> <Smiles>
CC[C@H]([C@@H](O)[NH+]([C@H]1C2)[C@H](C34)C[C@]([C@@H]3O)([C@H]15)c(:c6N5C):c:c:c:c:6)[C@H]24

$$$$
Molecule
  SciTegic08252015313D

 23 26  0  0  1  0            999 V2000
    0.6675   -1.0137    1.9187 C   0  0
    1.2104   -0.2431    0.6961 C   0  0  2  0  0  0
    1.1722    1.2793    0.8953 C   0  0
   -0.1759    1.9150    0.6555 C   0  0
   -1.2070    1.2423    0.1327 C   0  0
   -2.4986    1.9578   -0.1317 C   0  0
   -2.8436    2.8932    1.0363 C   0  0
   -1.6748    3.7765    1.3453 C   0  0
   -1.8457    4.8680    2.0227 O   0  0
   -0.2993    3.3895    0.9309 C   0  0
   -1.0738   -0.1869   -0.3077 C   0  0  1  0  0  0
   -1.7986   -0.2645   -1.6586 C   0  0
   -1.6255   -1.6230   -2.3375 C   0  0
   -0.1283   -2.0450   -2.4965 C   0  0  2  0  0  0
   -0.1488   -3.4724   -3.0743 C   0  0
    0.5831   -1.9948   -1.1370 C   0  0  1  0  0  0
    2.0574   -2.2386   -1.5479 C   0  0
    2.2174   -1.1017   -2.5700 C   0  0
    0.8992   -1.1867   -3.4191 C   0  0  1  0  0  0
    1.3134   -1.9396   -4.6378 O   0  0
    0.4204    0.1484   -3.7952 C   0  0
    0.0257    1.2476   -4.0955 C   0  0
    0.4017   -0.5061   -0.5603 C   0  0  2  0  0  0
  2  1  1  0
  2  3  1  0
  3  4  1  0
  4  5  2  0
  5  6  1  0
  6  7  1  0
  7  8  1  0
  8  9  2  0
  8 10  1  0
  4 10  1  0
  5 11  1  0
 11 12  1  0
 12 13  1  0
 13 14  1  0
 14 15  1  0
 14 16  1  0
 16 17  1  0
 17 18  1  0
 18 19  1  0
 14 19  1  0
 19 20  1  0
 19 21  1  6
 21 22  3  0
 16 23  1  0
  2 23  1  0
 23 11  1  0
M  END
> <Name>
Molecule

> <MOLENAME>
TIBOLONE

> <cas#>
5630-53-5

> <Smiles>
C[C@H]1[C@H]([C@H]2C3=C(CC(=O)CC3)C1)[C@H]4[C@@]([C@](C#C)(O)CC4)(C)CC2

$$$$
Molecule
  SciTegic08252015313D

 42 44  0  0  1  0            999 V2000
    6.7229   -1.1689   -0.6644 C   0  0
    5.6992   -0.0460   -0.3621 C   0  0
    6.1532    0.6909    0.9092 C   0  0
    4.2958   -0.6276   -0.1309 N   0  3
    3.7685   -1.3242   -1.3880 C   0  0  2  0  0  0
    3.7004   -0.3080   -2.5691 C   0  0
    3.2344   -0.9979   -3.8638 C   0  0
    2.3830   -1.9877   -1.0781 C   0  0  1  0  0  0
    2.5912   -2.9552    0.0457 O   0  0
    1.2463   -1.0334   -0.6873 C   0  0
    1.4282    0.3430   -0.5872 C   0  0
    0.3572    1.1724   -0.2739 C   0  0
   -0.9027    0.6278   -0.0550 C   0  0
   -2.0367    1.4969    0.2551 O   0  0
   -1.0846   -0.7443   -0.1345 C   0  0
   -2.3798   -1.3168    0.1118 N   0  0
   -2.5451   -2.7389    0.0410 C   0  0
   -3.7019   -3.2752    0.2751 O   0  0
   -1.4029   -3.5781   -0.2984 C   0  0
   -0.2121   -3.0294   -0.5325 C   0  0
   -0.0131   -1.5739   -0.4507 C   0  0
   20.2008   -1.1502   -0.6630 C   0  0
   19.1727   -0.0325   -0.3607 C   0  0
   19.6211    0.7057    0.9118 C   0  0
   17.7738   -0.6217   -0.1310 N   0  3
   17.2519   -1.3216   -1.3881 C   0  0  2  0  0  0
   17.1830   -0.3073   -2.5709 C   0  0
   16.7229   -1.0008   -3.8656 C   0  0
   15.8681   -1.9878   -1.0787 C   0  0  1  0  0  0
   16.0776   -2.9538    0.0461 O   0  0
   14.7309   -1.0334   -0.6887 C   0  0
   14.9143    0.3427   -0.5873 C   0  0
   13.8441    1.1732   -0.2745 C   0  0
   12.5833    0.6300   -0.0575 C   0  0
   11.4503    1.5002    0.2522 O   0  0
   12.3997   -0.7416   -0.1383 C   0  0
   11.1029   -1.3124    0.1060 N   0  0
   10.9357   -2.7338    0.0342 C   0  0
    9.7774   -3.2682    0.2660 O   0  0
   12.0776   -3.5748   -0.3037 C   0  0
   13.2697   -3.0278   -0.5361 C   0  0
   13.4707   -1.5726   -0.4537 C   0  0
  1  2  1  0
  2  3  1  0
  2  4  1  0
  5  4  1  0
  5  6  1  0
  6  7  1  0
  5  8  1  0
  8  9  1  0
  8 10  1  0
 10 11  4  0
 11 12  4  0
 12 13  4  0
 13 14  1  0
 13 15  4  0
 15 16  1  0
 16 17  1  0
 17 18  2  0
 17 19  1  0
 19 20  2  0
 20 21  1  0
 10 21  4  0
 15 21  4  0
 22 23  1  0
 23 24  1  0
 23 25  1  0
 26 25  1  0
 26 27  1  0
 27 28  1  0
 26 29  1  0
 29 30  1  0
 29 31  1  0
 31 32  4  0
 32 33  4  0
 33 34  4  0
 34 35  1  0
 34 36  4  0
 36 37  1  0
 37 38  1  0
 38 39  2  0
 38 40  1  0
 40 41  2  0
 41 42  1  0
 36 42  4  0
 31 42  4  0
M  CHG  2   4   1  25   1
M  END
> <Name>
Molecule

> <MOLENAME>
PROCATEROL HYDROCHLORIDE

> <cas#>
81262-93-3

> <Smiles>
CC([NH2+][C@@H]([C@H](c1:c(:c2:c(O):c:c:1)C=CC(=O)N2)O)CC)C.CC([NH2+][C@@H]([C@H](c3:c(:c4:c(O):c:c:3)C=CC(=O)N4)O)CC)C

$$$$
Molecule
  SciTegic08252015313D

 54 60  0  0  1  0            999 V2000
    2.6952    3.7356    7.2317 C   0  0
    2.8650    2.4838    6.4247 O   0  0
    2.7389    2.7814    4.9941 C   0  0
    2.5035    4.0804    4.5565 C   0  0
    2.3782    4.3495    3.1960 C   0  0
    2.5017    3.3237    2.2687 C   0  0
    2.3117    3.5589    0.9238 N   0  0
    2.4884    2.5369    0.0236 C   0  0
    2.0052    2.6505   -1.4033 C   0  0
    0.7017    1.7312   -1.4551 C   0  0
    0.1047    1.5420   -2.8736 C   0  0
   -1.1008    0.5281   -2.8383 C   0  0
   -2.3338    1.1072   -2.0920 C   0  0
   -3.4785    0.0662   -2.0270 C   0  0  2  0  0  0
   -4.4406    0.1127   -0.8685 C   0  0
   -3.2877   -0.9527   -0.9009 C   0  0  1  0  0  0
   -3.9742   -2.2733   -0.9564 O   0  0
   -2.9659   -3.3422   -1.0916 C   0  0
   -3.3535   -4.5787   -1.1419 O   0  0
   -1.5338   -3.0338   -1.1779 N   0  0
   -0.5494   -4.1198   -1.2170 C   0  0  2  0  0  0
    0.3685   -3.9464    0.0430 C   0  0
    0.0421   -4.6604    1.0739 O   0  0
    1.3825   -2.9112    0.2807 N   0  0
    1.9934   -2.0557   -0.7257 C   0  0
    2.3805   -0.9337    0.1690 C   0  0  1  0  0  0
    3.0644   -1.6535    1.3202 C   0  0
    1.8273   -2.5383    1.6673 C   0  0  1  0  0  0
    0.7668   -1.6308    2.3909 C   0  0
    0.8867   -1.4726    3.6717 O   0  0
   -0.2562   -0.8236    1.5962 N   0  0
   -1.1247    0.2892    2.1953 C   0  0  2  0  0  0
   -1.3979    0.0277    3.6922 C   0  0
   -2.5386   -0.1141    2.6851 C   0  0  1  0  0  0
   -3.5232    1.0166    2.5294 C   0  0
   -3.5332    2.0337    3.3901 C   0  0
   -0.7477    1.7857    2.0739 C   0  0
   -0.1712    2.3667    3.0787 O   0  0
   -1.2382    2.6197    0.9584 N   0  5
   -1.2742    4.3782    1.1360 S   0  0
   -2.4167    4.7302    2.1352 O   0  0
    0.0701    4.8752    1.7392 O   0  0
   -1.5876    5.3067   -0.3898 C   0  0
   -2.1908    4.4109   -1.4679 C   0  0
   -0.6981    4.8251   -1.5311 C   0  0
    2.9267    0.2034   -0.5140 O   0  0
    2.8173    1.2707    0.4671 C   0  0
    2.8714    1.0161    1.8117 N   0  0
    2.7368    2.0295    2.7119 C   0  0
    2.8574    1.7558    4.0694 C   0  0
    0.0665   -4.2032   -2.6905 C   0  0
    0.6019   -2.8871   -3.2798 C   0  0
   -1.0701   -4.6181   -3.6382 C   0  0
    1.1592   -5.2819   -2.7349 C   0  0
  1  2  1  0
  2  3  1  0
  3  4  4  0
  4  5  4  0
  5  6  4  0
  6  7  4  0
  7  8  4  0
  8  9  1  0
  9 10  1  0
 10 11  1  0
 11 12  1  0
 12 13  1  0
 13 14  1  0
 14 15  1  0
 16 15  1  0
 14 16  1  0
 16 17  1  0
 17 18  1  0
 18 19  2  0
 18 20  1  0
 20 21  1  0
 21 22  1  0
 22 23  2  0
 22 24  1  0
 24 25  1  0
 25 26  1  0
 26 27  1  0
 27 28  1  0
 24 28  1  0
 28 29  1  0
 29 30  2  0
 29 31  1  0
 32 31  1  0
 32 33  1  0
 33 34  1  0
 32 34  1  0
 34 35  1  0
 35 36  2  0
 32 37  1  1
 37 38  2  0
 37 39  1  0
 39 40  1  0
 40 41  2  0
 40 42  2  0
 40 43  1  0
 43 44  1  0
 44 45  1  0
 43 45  1  0
 26 46  1  0
 46 47  1  0
  8 47  4  0
 47 48  4  0
 48 49  4  0
  6 49  4  0
 49 50  4  0
  3 50  4  0
 21 51  1  0
 51 52  1  0
 51 53  1  0
 51 54  1  0
M  CHG  1  39  -1
M  END
> <Name>
Molecule

> <MOLENAME>
GRAZOPREVIR

> <cas#>
1350514-68-9

> <Smiles>
COc1:c:c(:c2:c:c:1):n:c(:c3:n:2)O[C@H]4CN([C@H](C(N[C@@]5(C([N-]S(C6CC6)(=O)=O)=O)[C@H](C=C)C5)=O)C4)C(=O)[C@H](C(C)(C)C)NC(=O)O[C@@H]([C@@H]7CCCCC3)C7

$$$$
Molecule
  SciTegic08252015313D

 25 25  0  0  1  0            999 V2000
    3.2375   -6.7202   -7.5405 C   0  0
    3.7748   -6.1515   -6.2145 C   0  0
    2.7606   -5.1468   -5.6417 C   0  0
    3.3035   -4.5572   -4.3286 C   0  0
    2.3041   -3.5209   -3.7933 C   0  0
    2.8652   -2.8727   -2.5189 C   0  0  2  0  0  0
    3.0806   -3.9134   -1.4598 O   0  0
    1.8973   -1.8298   -2.0497 C   0  0
    1.4344   -1.8149   -0.8018 C   0  0
    0.4699   -0.7371   -0.3904 C   0  0  1  0  0  0
    0.8686    0.6381   -0.9478 C   0  0  2  0  0  0
    2.1158    1.1939   -0.3322 O   0  0
   -0.3920    1.5316   -0.7606 C   0  0
   -1.5109    0.4864   -0.4905 C   0  0  2  0  0  0
   -1.6795    0.4335    1.0032 O   0  0
   -0.8932   -0.8392   -1.0465 C   0  0  2  0  0  0
   -1.6616   -2.1549   -0.7073 C   0  0
   -1.6815   -2.4165    0.7718 C   0  0
   -2.3502   -3.4477    1.2820 C   0  0
   -3.1056   -4.3922    0.3963 C   0  0
   -3.8506   -5.4055    1.2839 C   0  0
   -4.6054   -6.4233    0.4047 C   0  0
   -5.3850   -7.4638    1.2106 C   0  0
   -5.6172   -7.3561    2.6727 O   0  5
   -5.8781   -8.4886    0.5823 O   0  0
  1  2  1  0
  2  3  1  0
  3  4  1  0
  4  5  1  0
  5  6  1  0
  6  7  1  0
  6  8  1  0
  8  9  2  0
 10  9  1  0
 10 11  1  0
 11 12  1  0
 11 13  1  0
 13 14  1  0
 14 15  1  0
 14 16  1  0
 10 16  1  0
 16 17  1  0
 17 18  1  0
 18 19  2  0
 19 20  1  0
 20 21  1  0
 21 22  1  0
 22 23  1  0
 23 24  1  0
 23 25  2  0
M  CHG  1  24  -1
M  END
> <Name>
Molecule

> <MOLENAME>
DINOPROST TROMETHAMINE

> <cas#>
38562-01-5

> <Smiles>
CCCCC[C@@H](\C=C\[C@@H]1[C@@H](C\C=C/CCCC(=O)[O-])[C@@H](O)C[C@H]1O)O

$$$$
Molecule
  SciTegic08252015313D

 19 19  0  0  0  0            999 V2000
    8.7471   -0.2265   -0.0637 C   0  0
    7.5544   -1.2067   -0.0780 C   0  0
    6.2494   -0.4396    0.0955 N   0  3
    6.2392    0.2657    1.4554 C   0  0
    6.2784   -0.7732    2.5985 C   0  0
    5.0746   -1.4105   -0.0012 C   0  0
    3.7645   -0.6663   -0.0085 C   0  0
    3.7754    0.6298   -0.0441 O   0  0
    2.4972   -1.4524    0.0072 O   0  0
    1.2309   -0.6663    0.0015 C   0  0
    1.2196    0.7229   -0.0079 C   0  0
    0.0185    1.4188   -0.0091 C   0  0
   -1.1953    0.7405   -0.0012 C   0  0
   -2.5156    1.4242   -0.0008 N   0  0
   -2.7379    2.8993   -0.0014 C   0  0
   -1.6314    3.9278   -0.0009 C   0  0
   -3.9615    3.3274   -0.0006 O   0  0
   -1.1819   -0.6494    0.0070 C   0  0
    0.0202   -1.3481    0.0089 C   0  0
  1  2  1  0
  2  3  1  0
  3  4  1  0
  4  5  1  0
  3  6  1  0
  6  7  1  0
  7  8  2  0
  7  9  1  0
  9 10  1  0
 10 11  4  0
 11 12  4  0
 12 13  4  0
 13 14  1  0
 14 15  1  0
 15 16  1  0
 15 17  2  0
 13 18  4  0
 18 19  4  0
 10 19  4  0
M  CHG  1   3   1
M  END
> <Name>
Molecule

> <MOLENAME>
PROPACETAMOL HYDROCHLORIDE

> <cas#>
66532-86-3

> <Smiles>
CC[NH+](CC(Oc1:c:c:c(NC(=O)C):c:c:1)=O)CC

$$$$
Molecule
  SciTegic08252015313D

 65 73  0  0  1  0            999 V2000
   -1.9863   -7.5438   -3.8504 C   0  0
   -1.5309   -6.7089   -2.6900 O   0  0
   -0.2392   -7.1984   -2.2064 C   0  0
    0.3128   -8.1958   -2.8174 O   0  0
    0.3717   -6.5308   -1.0385 N   0  0
    1.5411   -7.0626   -0.1911 C   0  0  1  0  0  0
    2.4102   -8.2315   -0.7729 C   0  0
    1.6052   -9.5508   -0.8234 C   0  0
    3.5849   -8.4805    0.1937 C   0  0
    2.4271   -5.8835    0.1858 C   0  0
    2.3215   -5.4047    1.3854 O   0  0
    3.4445   -5.3111   -0.6901 N   0  0
    3.5849   -5.5689   -2.1490 C   0  0
    4.6722   -4.5100   -2.5292 C   0  0
    5.5311   -4.4737   -1.2534 C   0  0
    4.4422   -4.3697   -0.1832 C   0  0  1  0  0  0
    3.8467   -3.0035   -0.1505 C   0  0
    4.5467   -1.8289   -0.0801 N   0  0
    3.6639   -0.7814   -0.0342 C   0  0
    2.4038   -1.3695   -0.0856 C   0  0
    2.5036   -2.7363   -0.1575 N   0  0
    1.1439   -0.6462   -0.0498 C   0  0
    1.1345    0.7360    0.0858 C   0  0
   -0.0770    1.4142    0.1198 C   0  0
   -1.2687    0.7053    0.0370 C   0  0
   -2.5075    1.3891    0.0221 C   0  0
   -2.7006    2.7710    0.0646 C   0  0
   -4.0807    2.9228   -0.0037 C   0  0
   -4.8253    4.0915    0.0087 C   0  0
   -6.2102    3.9624   -0.0686 C   0  0
   -6.8165    2.7056   -0.1580 C   0  0
   -6.0557    1.5376   -0.1722 C   0  0
   -4.6841    1.6885   -0.0918 C   0  0
   -3.7005    0.7379   -0.0679 N   0  0
   -3.8618   -0.7293   -0.0636 C   0  0  1  0  0  0
   -2.5304   -1.4806   -0.2170 O   0  0
   -1.2669   -0.6795   -0.0929 C   0  0
   -0.0508   -1.3488   -0.1449 C   0  0
   -4.5044   -1.1848    1.2223 C   0  0
   -4.7577   -0.2877    2.2537 C   0  0
   -5.3695   -0.7246    3.4225 C   0  0
   -5.7284   -2.0599    3.5623 C   0  0
   -5.4710   -2.9588    2.5345 C   0  0
   -4.8592   -2.5207    1.3664 C   0  0
   -7.0429    5.1545   -0.0423 C   0  0
   -6.5574    6.4560    0.0400 C   0  0
   -7.6731    7.2507    0.0520 N   0  0
   -8.7886    6.4609   -0.0169 C   0  0
   -8.4156    5.1440   -0.0758 N   0  0
  -10.1933    6.9614    0.0062 C   0  0  2  0  0  0
  -10.4805    7.9262   -1.1523 C   0  0
  -11.7214    8.6681   -0.6254 C   0  0
  -11.3009    9.0006    0.8332 C   0  0
  -10.4558    7.8262    1.1593 N   0  0
   -9.8921    7.5732    2.4765 C   0  0
   -9.2224    6.4840    2.6943 O   0  0
  -10.0536    8.5730    3.5868 C   0  0  1  0  0  0
   -9.6789    7.9340    4.8766 N   0  0
  -10.4647    8.1747    6.0643 C   0  0
  -11.5012    8.9519    6.0114 O   0  0
  -10.0833    7.5499    7.3279 O   0  0
  -11.0442    7.9648    8.4010 C   0  0
   -9.1136    9.7735    3.3040 C   0  0
   -7.6526    9.2939    3.2183 C   0  0
   -9.2459   10.8335    4.4119 C   0  0
  1  2  1  0
  2  3  1  0
  3  4  2  0
  3  5  1  0
  6  5  1  0
  6  7  1  0
  7  8  1  0
  7  9  1  0
  6 10  1  0
 10 11  2  0
 10 12  1  0
 12 13  1  0
 13 14  1  0
 14 15  1  0
 15 16  1  0
 12 16  1  0
 16 17  1  0
 17 18  4  0
 18 19  4  0
 19 20  4  0
 20 21  4  0
 17 21  4  0
 20 22  1  0
 22 23  4  0
 23 24  4  0
 24 25  4  0
 25 26  1  0
 26 27  4  0
[truncated: 3,812,302 more chars]
